# Supplementary material for: In-fibre logic and memory via tuneable passivation–corrosion
Source: Nat Commun. 2026 Mar 31;17:4666. doi: 10.1038/s41467-026-71249-7 (PMC13201798; doi:10.1038/s41467-026-71249-7)
Supplement: Supplementary file 9 — Source Data [file 41467_2026_71249_MOESM9_ESM.xlsx]

## Sheet: Fig1 C
Time(s)	Current(A)	Current(A)	Current(A)	Current(A)
	2V	4V	6V	8V
0.02092	0.000259694	0.000741419	0.00109	0.00148
0.04406	0.00024989	0.000726927	0.00105	0.00141
0.0673	0.00024139	0.00071201	0.00102	0.00135
0.08978	0.000233612	0.000697973	0.0009948	0.00129
0.11408	0.000225735	0.000685182	0.00096884	0.00124
0.13652	0.000219075	0.000672697	0.00094456	0.00119
0.16048	0.000212282	0.00066091	0.0009215	0.00115
0.18294	0.000206397	0.000649633	0.00089972	0.00111
0.20642	0.000200795	0.000639171	0.000875067	0.00107
0.22976	0.000195516	0.000628307	0.0008541	0.00104
0.25224	0.000190717	0.000618384	0.000826403	0.00101
0.27638	0.000186002	0.000609196	0.000808658	0.00097855
0.29882	0.000181733	0.000600407	0.000790731	0.00095321
0.32333	0.000177409	0.000591779	0.000774511	0.00092761
0.34585	0.000173543	0.000582844	0.000758659	0.00090571
0.36899	0.000169825	0.000574478	0.000748562	0.000882486
0.39235	0.000166221	0.000566224	0.000732476	0.000861881
0.41478	0.000162972	0.000558809	0.000718724	0.000843336
0.43954	0.00015962	0.000551234	0.00070647	0.000824219
0.46198	0.000156757	0.000543922	0.000694496	0.000807883
0.48558	0.000153884	0.000536954	0.000682587	0.000791219
0.50802	0.000151109	0.000528633	0.000671354	0.000767854
0.53292	0.000148362	0.000522261	0.00066088	0.000753885
0.5715	0.000144598	0.000515227	0.000651645	0.000738331
0.59679	0.00014212	0.000509075	0.000642049	0.000724981
0.6243	0.000139524	0.000503116	0.000633087	0.000712676
0.6485	0.000137289	0.000499404	0.000624527	0.000701192
0.67365	0.000134994	0.000491845	0.000616056	0.000689655
0.69769	0.000132985	0.000486212	0.000607721	0.000678854
0.7217	0.000130959	0.000480512	0.000600068	0.000668752
0.74683	0.000129117	0.000475273	0.000593141	0.000659098
0.77182	0.000127126	0.000470249	0.000585335	0.000649613
0.79608	0.000125442	0.000465511	0.00057821	0.000640361
0.8216	0.000123762	0.000460747	0.000571101	0.000631485
0.84552	0.000122035	0.000456052	0.000564893	0.00062301
0.86935	0.00012056	0.000451539	0.000560857	0.000614836
0.89358	0.000118947	0.000447305	0.000556396	0.000607318
0.91815	0.000117423	0.000442906	0.000547647	0.000599288
0.94317	0.000116132	0.000438678	0.000541674	0.000592006
0.9676	0.000114508	0.000434353	0.000534737	0.000584641
0.99219	0.000113175	0.000430376	0.000528361	0.000577956
1.01709	0.000111839	0.000426337	0.000523341	0.000571694
1.04207	0.00011069	0.00042188	0.000517108	0.000564136
1.06613	0.000109453	0.000417904	0.000511848	0.00055813
1.09517	0.000108102	0.000414105	0.000506009	0.000551824
1.11919	0.000107051	0.000410336	0.000500821	0.00054595
1.14584	0.000105672	0.000406799	0.000495871	0.00054048
1.1702	0.000104446	0.000403524	0.000491277	0.000535564
1.19449	0.000103342	0.00040012	0.000486789	0.000530691
1.21832	0.00010233	0.000396946	0.000482344	0.000525794
1.24213	0.000101375	0.000393758	0.000478174	0.000521142
1.26643	0.000100471	0.000390599	0.000474033	0.00051624
1.29129	9.9628e-05	0.000387477	0.000469397	0.000511958
1.31567	9.8762e-05	0.000384302	0.00046845	0.00050753
1.34005	9.7853e-05	0.000381206	0.000462782	0.000503333
1.36414	9.6866e-05	0.000378254	0.000458558	0.00049926
1.3882	9.6023e-05	0.00037567	0.000454837	0.000495038
1.41235	9.5069e-05	0.000372705	0.000451075	0.000491193
1.4375	9.4283e-05	0.000370109	0.000447796	0.000487527
1.46141	9.3479e-05	0.000367575	0.000444557	0.000484014
1.48502	9.2754e-05	0.000364847	0.000441171	0.000480346
1.50975	9.195e-05	0.000362403	0.000438033	0.000476831
1.53458	9.1263e-05	0.000359926	0.000434747	0.000473364
1.55857	9.0588e-05	0.000356283	0.000431922	0.000469277
1.58272	8.9793e-05	0.000353596	0.000428592	0.000465722
1.61677	8.8815e-05	0.000350781	0.000425415	0.000462098
1.6422	8.8026e-05	0.000348315	0.000422543	0.000459087
1.66914	8.7311e-05	0.000346139	0.000419585	0.000456127
1.69341	8.6818e-05	0.000344027	0.000416451	0.000453352
1.7186	8.6137e-05	0.000341686	0.000414162	0.000450326
1.74284	8.5482e-05	0.000339297	0.000411547	0.000447587
1.77225	8.48982e-05	0.000337238	0.000409059	0.000444887
1.79725	8.42763e-05	0.00033529	0.000406325	0.000442072
1.82143	8.36125e-05	0.000333075	0.000403283	0.000439445
1.846	8.29914e-05	0.000331001	0.000400816	0.000437031
1.87013	8.22897e-05	0.000328904	0.000398611	0.000434329
1.89543	8.17127e-05	0.00032697	0.000396452	0.000431788
1.92034	8.10802e-05	0.000324993	0.00039436	0.000429349
1.94533	8.04945e-05	0.000323073	0.000392083	0.000426986
1.97044	7.99499e-05	0.000321005	0.000389692	0.000424714
1.9944	7.94934e-05	0.000319113	0.000387414	0.000422319
2.01867	7.90688e-05	0.000317165	0.00038528	0.000420241
2.04352	7.8641e-05	0.000315499	0.000383621	0.000417946
2.0687	7.81266e-05	0.000313885	0.000381314	0.000415915
2.09316	7.7547e-05	0.000311523	0.000379225	0.000413112
2.11807	7.70406e-05	0.000309657	0.000377216	0.000411043
2.14526	7.65887e-05	0.000307681	0.000376065	0.000408646
2.16981	7.61682e-05	0.000305945	0.000375092	0.000406541
2.19561	7.56196e-05	0.000304131	0.000374269	0.00040466
2.21947	7.51465e-05	0.00030262	0.0003713	0.000402685
2.24355	7.47466e-05	0.000300994	0.000368466	0.000400794
2.26706	7.43592e-05	0.000299404	0.000366449	0.000399099
2.2909	7.39265e-05	0.000298044	0.000375222	0.000397339
2.31532	7.35368e-05	0.000296512	0.000365624	0.000395491
2.3394	7.31366e-05	0.000295006	0.000361258	0.000393868
2.36401	7.27365e-05	0.000293618	0.000359355	0.000392136
2.38909	7.23974e-05	0.000292163	0.000357395	0.000390386
2.41427	7.21168e-05	0.000290468	0.000355325	0.000388801
2.43859	7.17937e-05	0.000289085	0.000353519	0.000387219
2.46229	7.15544e-05	0.000287673	0.000351764	0.000385539
2.48695	7.1133e-05	0.000286036	0.000350026	0.000383881
2.51126	7.07103e-05	0.000284692	0.00034843	0.000382315
2.53578	7.03484e-05	0.000283563	0.000347696	0.000380845
2.56046	7.01348e-05	0.000282159	0.000346036	0.000379167
2.58545	6.98044e-05	0.000280608	0.000344565	0.000377774
2.61122	6.94504e-05	0.000278926	0.000342234	0.000375804
2.63548	6.91452e-05	0.000277701	0.000340642	0.000374209
2.67151	6.85567e-05	0.000276083	0.000339126	0.000372753
2.69526	6.82701e-05	0.000274763	0.000337447	0.000371351
2.72126	6.79887e-05	0.000273301	0.000335963	0.000369928
2.74494	6.77914e-05	0.000272082	0.000334607	0.000368558
2.76962	6.74265e-05	0.0002709	0.000333055	0.000367222
2.7943	6.70843e-05	0.00026974	0.000331535	0.000366026
2.81879	6.68046e-05	0.000268584	0.000330099	0.000364728
2.84273	6.65358e-05	0.000267252	0.000328868	0.000363468
2.86786	6.63361e-05	0.000266114	0.000327254	0.000362249
2.89195	6.60075e-05	0.000265152	0.000326151	0.00036103
2.91586	6.57152e-05	0.000263908	0.000324887	0.000359885
2.94075	6.5413e-05	0.000262769	0.000323485	0.000358717
2.96546	6.51037e-05	0.00026167	0.000322179	0.000357443
2.98951	6.48659e-05	0.000260578	0.000323511	0.000356286
3.01491	6.47506e-05	0.000259478	0.000324941	0.000355041
3.03899	6.45319e-05	0.000258448	0.000321858	0.000353852
3.06335	6.4239e-05	0.000257198	0.00032095	0.000352849
3.0887	6.40205e-05	0.000255983	0.000321734	0.000351798
3.11297	6.37654e-05	0.000255051	0.000318353	0.000350569
3.13697	6.35102e-05	0.000253944	0.000316487	0.000349258
3.16129	6.33461e-05	0.000252937	0.000315061	0.000348289
3.19779	6.31794e-05	0.000251816	0.000313805	0.000347185
3.22393	6.28741e-05	0.000250722	0.000312517	0.000346201
3.25098	6.26704e-05	0.000249909	0.000311397	0.000345164
3.27536	6.24814e-05	0.000248866	0.000310122	0.00034414
3.29957	6.23082e-05	0.000248387	0.000309229	0.000343173
3.32346	6.20602e-05	0.000247204	0.000308145	0.000342153
3.34748	6.17195e-05	0.000246147	0.000306972	0.000341285
3.37246	6.15238e-05	0.00024515	0.000305895	0.000340408
3.39635	6.1281e-05	0.000244164	0.000304321	0.000339385
3.4207	6.11952e-05	0.000243212	0.000303444	0.000338535
3.44489	6.09788e-05	0.000242372	0.000302533	0.000337509
3.46889	6.08732e-05	0.000241654	0.000301411	0.000336565
3.49386	6.06404e-05	0.000240685	0.000300521	0.000335835
3.51874	6.03195e-05	0.000239782	0.000299391	0.000335056
3.54308	6.01755e-05	0.000239003	0.000298443	0.000334025
3.56815	5.99742e-05	0.00023809	0.00029764	0.000333189
3.59304	5.98389e-05	0.000237214	0.000296802	0.000332275
3.61691	5.97786e-05	0.000236463	0.000295823	0.000331425
3.64233	5.95693e-05	0.000235541	0.000294931	0.000330648
3.66612	5.94825e-05	0.000234364	0.000293952	0.0003295
3.69022	5.92954e-05	0.00023362	0.000292821	0.000328991
3.72438	5.90917e-05	0.000232857	0.000291988	0.000327948
3.74937	5.88565e-05	0.000232017	0.0002914	0.000327135
3.77669	5.86375e-05	0.000231134	0.000290932	0.000326539
3.80129	5.85831e-05	0.000230263	0.000289664	0.000325588
3.82558	5.83326e-05	0.000229611	0.000288877	0.000324834
3.84958	5.8213e-05	0.00022889	0.000287915	0.000324137
3.87426	5.80575e-05	0.000228124	0.000287342	0.00032328
3.89902	5.787e-05	0.00022747	0.00028638	0.000322628
3.92353	5.77696e-05	0.000226774	0.000285411	0.000321773
3.94793	5.78084e-05	0.00022603	0.000284683	0.000321042
3.97263	5.76025e-05	0.000225311	0.000283668	0.000320301
3.9969	5.74839e-05	0.000224351	0.000282987	0.000319566
4.02162	5.72686e-05	0.000223651	0.000282188	0.000318826
4.04666	5.7047e-05	0.000222981	0.000281652	0.000318116
4.07055	5.68848e-05	0.000222187	0.00028068	0.000317535
4.09507	5.67353e-05	0.00022151	0.00027987	0.000316836
4.11949	5.67426e-05	0.000220682	0.000279173	0.00031615
4.14403	5.64711e-05	0.000220052	0.000278371	0.000315485
4.16951	5.6226e-05	0.000219405	0.000277632	0.000314845
4.19318	5.61007e-05	0.000218569	0.000276767	0.000313878
4.21758	5.59477e-05	0.000218057	0.000276173	0.000313351
4.24433	5.58401e-05	0.000217318	0.000275329	0.00031258
4.26977	5.56824e-05	0.000216633	0.000274776	0.000311849
4.29722	5.55593e-05	0.000216082	0.000274247	0.000311139
4.3214	5.54191e-05	0.000215445	0.000273682	0.000310516
4.34638	5.52361e-05	0.000214665	0.000272705	0.000309853
4.37067	5.50996e-05	0.000214089	0.000272213	0.000309246
4.39465	5.49327e-05	0.000213351	0.000271522	0.000308615
4.41834	5.48222e-05	0.000212695	0.000271073	0.00030841
4.4425	5.47703e-05	0.000212079	0.000270233	0.00030824
4.46804	5.46696e-05	0.000211512	0.00026953	0.000307383
4.49234	5.45847e-05	0.000210916	0.000268808	0.000306276
4.51662	5.44634e-05	0.000210198	0.000268118	0.000306746
4.54034	5.434e-05	0.000209646	0.000267398	0.000305094
4.56488	5.42217e-05	0.000208917	0.000266854	0.000304428
4.58959	5.41653e-05	0.000208356	0.00026633	0.000303796
4.61347	5.40854e-05	0.000207774	0.000265806	0.000303229
4.63816	5.39447e-05	0.000207195	0.000265345	0.000302686
4.6628	5.38435e-05	0.000206666	0.000264519	0.000302181
4.68807	5.36899e-05	0.000205964	0.000263772	0.000301583
4.7124	5.36426e-05	0.000205271	0.000263233	0.000301035
4.73654	5.36006e-05	0.000204725	0.000262753	0.000300434
4.76934	5.34772e-05	0.000204233	0.000262234	0.000299862
4.7945	5.34085e-05	0.000203684	0.000261592	0.000299314
4.82035	5.33684e-05	0.000203	0.000261003	0.000298711
4.84469	5.30995e-05	0.000202507	0.000260516	0.00029822
4.86908	5.29527e-05	0.000202029	0.00025999	0.000297681
4.89355	5.28435e-05	0.00020159	0.000259415	0.000297305
4.91703	5.28069e-05	0.000201251	0.000258814	0.000296804
4.94182	5.28557e-05	0.000200516	0.000258307	0.000296308
4.9661	5.27117e-05	0.000199992	0.000257669	0.000295779
4.99121	5.26431e-05	0.000199578	0.000257098	0.000295315
5.01549	5.25292e-05	0.000199044	0.000256565	0.000294824
5.03967	5.2469e-05	0.000198382	0.000256041	0.000294385
5.0638	5.23103e-05	0.000197951	0.000255728	0.000293814
5.08848	5.22397e-05	0.00019746	0.000255117	0.000293353
5.11355	5.20996e-05	0.000197046	0.000254746	0.000292865
5.13869	5.19769e-05	0.00019651	0.000254062	0.000292443
5.16343	5.19235e-05	0.000195957	0.000253455	0.000291988
5.18769	5.17811e-05	0.000195416	0.000252941	0.000291544
5.21259	5.17162e-05	0.000194887	0.000252527	0.000291085
5.23689	5.165e-05	0.000194207	0.000251854	0.000290408
5.26109	5.15218e-05	0.000193708	0.000251537	0.000290013
5.29706	5.1521e-05	0.000193335	0.000250805	0.000289572
5.32141	5.14117e-05	0.000192778	0.000250226	0.000289031
5.34751	5.14336e-05	0.000192315	0.000249815	0.000288589
5.37252	5.12813e-05	0.000191883	0.000249478	0.00028815
5.39718	5.12341e-05	0.000191444	0.000248972	0.000287748
5.42146	5.11687e-05	0.000191038	0.000248523	0.000287333
5.44598	5.10742e-05	0.000190563	0.000248143	0.000286943
5.47119	5.10212e-05	0.000190111	0.00024763	0.000286538
5.49516	5.09568e-05	0.000189772	0.000247143	0.000286084
5.51913	5.08714e-05	0.000189304	0.000246839	0.000285685
5.5438	5.08549e-05	0.000188748	0.000246442	0.000285193
5.56924	5.0869e-05	0.000188303	0.000245725	0.000284819
5.59481	5.08534e-05	0.000187952	0.000245285	0.000284472
5.61918	5.06525e-05	0.000187469	0.000244902	0.000284065
5.64329	5.05427e-05	0.000187015	0.00024476	0.000283638
5.66748	5.046e-05	0.00018652	0.00024412	0.000283233
5.69244	5.04172e-05	0.00018602	0.000243732	0.000282839
5.7176	5.03277e-05	0.000185551	0.000243409	0.00028241
5.74158	5.02278e-05	0.000185189	0.000242782	0.00028208
5.76542	5.01832e-05	0.000184636	0.000242441	0.000281575
5.78992	5.01114e-05	0.000184296	0.000241962	0.000281205
5.82308	5.0025e-05	0.000183868	0.000241582	0.000280805
5.84686	4.98924e-05	0.000183486	0.000241287	0.000280339
5.87368	4.97953e-05	0.000183031	0.000240822	0.000280001
5.89773	4.98222e-05	0.000182683	0.000240509	0.000279619
5.92227	4.97165e-05	0.000182353	0.000240131	0.000279256
5.94621	4.96301e-05	0.000181996	0.00023973	0.000278864
5.97176	4.95643e-05	0.0001815	0.0002393	0.000278581
5.9962	4.95304e-05	0.000181098	0.000238902	0.000278244
6.02129	4.94389e-05	0.000180596	0.000238401	0.000277839
6.04559	4.94157e-05	0.000180246	0.000237898	0.000277455
6.07003	4.93775e-05	0.000179842	0.000237479	0.000277139
6.09503	4.93199e-05	0.000179589	0.000237139	0.000276738
6.11926	4.93597e-05	0.000179101	0.00023695	0.000276387
6.14394	4.93663e-05	0.000178713	0.000236585	0.000276063
6.16857	4.92779e-05	0.000178435	0.000236073	0.000275642
6.19276	4.92171e-05	0.000178015	0.000235547	0.000275327
6.21726	4.91492e-05	0.000177758	0.000235213	0.000275043
6.24239	4.90485e-05	0.000177171	0.000234899	0.000274634
6.26707	4.89323e-05	0.000176826	0.000234555	0.000274291
6.29125	4.88425e-05	0.000176514	0.000234415	0.000273959
6.31666	4.87938e-05	0.000176124	0.000234018	0.000273591
6.34975	4.87255e-05	0.000175634	0.00023379	0.000273261
6.37403	4.86096e-05	0.00017526	0.000233267	0.000272972
6.40203	4.85994e-05	0.000174911	0.000232833	0.000272597
6.42661	4.8629e-05	0.000174672	0.000232479	0.000272412
6.45166	4.85034e-05	0.000174327	0.000232029	0.000272586
6.4762	4.84824e-05	0.000174009	0.000231904	0.000272615
6.50056	4.84912e-05	0.000173568	0.000231348	0.000272261
6.52484	4.8394e-05	0.000173329	0.000230971	0.000272757
6.55031	4.83153e-05	0.000172963	0.000230465	0.000271862
6.5744	4.82564e-05	0.000172524	0.000230247	0.000271304
6.59951	4.8209e-05	0.000172192	0.000229896	0.000270834
6.62366	4.82161e-05	0.000171799	0.000229459	0.000270458
6.64729	4.82281e-05	0.000171529	0.000229149	0.000270052
6.6711	4.81873e-05	0.000171173	0.000228624	0.000269695
6.69551	4.81213e-05	0.000170875	0.000228356	0.000269314
6.71955	4.80701e-05	0.000170628	0.000228016	0.000268983
6.74429	4.80383e-05	0.000170234	0.000227718	0.000268755
6.76828	4.79715e-05	0.000169827	0.000227411	0.000268285
6.79314	4.79448e-05	0.000169555	0.000227156	0.00026799
6.81844	4.7932e-05	0.000169074	0.000226834	0.000268347
6.84406	4.78625e-05	0.000168817	0.000226476	0.000267597
6.87092	4.78595e-05	0.000168518	0.000226265	0.000267049
6.89532	4.78161e-05	0.000168091	0.000226023	0.000266683
6.92136	4.77576e-05	0.00016786	0.000225568	0.000266423
6.94607	4.77153e-05	0.000167619	0.000225433	0.000266065
6.97116	4.75727e-05	0.000167322	0.000225045	0.000265857
6.99598	4.74951e-05	0.000167088	0.000224796	0.00026549
7.0202	4.74605e-05	0.000166885	0.000224518	0.000265193
7.04469	4.74555e-05	0.00016646	0.000224133	0.000264941
7.0687	4.73967e-05	0.000166047	0.000223785	0.000264818
7.09318	4.7344e-05	0.00016577	0.000223541	0.000264591
7.11863	4.73454e-05	0.000165596	0.000223388	0.000264274
7.14311	4.73105e-05	0.000165296	0.000223072	0.000264002
7.16777	4.72658e-05	0.000165025	0.000222662	0.000263746
7.19203	4.71566e-05	0.000164699	0.000222374	0.000263527
7.21643	4.71219e-05	0.000164406	0.000222018	0.000263181
7.24066	4.70398e-05	0.000164195	0.000221736	0.000262893
7.26548	4.70587e-05	0.000163851	0.000221525	0.000262656
7.29038	4.7031e-05	0.000163518	0.000221401	0.000262294
7.31474	4.7008e-05	0.000163226	0.000221205	0.000262151
7.33949	4.70133e-05	0.000162924	0.000220879	0.000261688
7.36401	4.69897e-05	0.000162685	0.000220666	0.000261495
7.3935	4.69571e-05	0.000162366	0.000220292	0.000261201
7.41815	4.69106e-05	0.000162136	0.000220174	0.000260937
7.4447	4.68751e-05	0.000161809	0.000219796	0.000260739
7.46894	4.68278e-05	0.000161568	0.000219444	0.000260416
7.49375	4.68438e-05	0.000161276	0.000219089	0.000260207
7.51747	4.68016e-05	0.000161075	0.000218883	0.000259829
7.54256	4.67155e-05	0.000160712	0.000218725	0.000259601
7.56816	4.66701e-05	0.00016051	0.000218375	0.00025938
7.59234	4.66877e-05	0.000160358	0.000218068	0.000259173
7.61691	4.66162e-05	0.000159961	0.000217778	0.000258895
7.64107	4.65889e-05	0.000159685	0.000217485	0.000258606
7.6661	4.6603e-05	0.000159361	0.000217292	0.000258315
7.69049	4.65747e-05	0.000159258	0.000216848	0.000258082
7.71485	4.65501e-05	0.00015888	0.00021672	0.000257949
7.73961	4.65502e-05	0.000158666	0.000216443	0.000257611
7.76376	4.65381e-05	0.000158417	0.00021629	0.000257383
7.78779	4.64538e-05	0.000158158	0.000216111	0.000257158
7.81173	4.63596e-05	0.000157966	0.000215672	0.000256927
7.83599	4.63116e-05	0.000157639	0.000215367	0.000256708
7.85965	4.63493e-05	0.000157325	0.000215292	0.000256408
7.88435	4.62817e-05	0.000157181	0.000215058	0.000256226
7.91988	4.62505e-05	0.000156846	0.000214752	0.000256005
7.9449	4.61727e-05	0.000156675	0.000214481	0.000255761
7.97292	4.61619e-05	0.000156424	0.000214161	0.000255496
7.99778	4.61115e-05	0.000156018	0.000213908	0.000255213
8.02248	4.60528e-05	0.000155759	0.000213679	0.000254988
8.04779	4.60097e-05	0.000155512	0.000213375	0.000254853
8.07197	4.60055e-05	0.00015537	0.000213313	0.000254541
8.09705	4.59364e-05	0.000155185	0.000213065	0.000254378
8.12217	4.58668e-05	0.000154934	0.000212844	0.000254121
8.14642	4.58631e-05	0.000154758	0.000212667	0.000253964
8.17147	4.58973e-05	0.000154616	0.000212274	0.000253701
8.19621	4.58912e-05	0.000154249	0.000212086	0.00025355
8.22119	4.58848e-05	0.00015401	0.000211792	0.000253279
8.24516	4.57817e-05	0.000153721	0.000211706	0.000253123
8.26965	4.57621e-05	0.000153502	0.000211327	0.000252763
8.29469	4.57396e-05	0.000153261	0.000211091	0.000252574
8.31907	4.56971e-05	0.000153008	0.000211494	0.000252401
8.34375	4.57244e-05	0.000152841	0.000212688	0.000252244
8.36818	4.56772e-05	0.000152525	0.000212406	0.000252024
8.39276	4.56023e-05	0.00015247	0.000211722	0.000251803
8.41737	4.56011e-05	0.000152169	0.000211313	0.000251614
8.44701	4.55918e-05	0.000152001	0.000210898	0.000251401
8.47173	4.55587e-05	0.000151826	0.000210501	0.000251244
8.49789	4.55893e-05	0.000151632	0.000210137	0.000250923
8.52308	4.5532e-05	0.00015127	0.000209835	0.000250741
8.54798	4.55419e-05	0.000151023	0.000209567	0.00025049
8.57287	4.54582e-05	0.000150801	0.000209079	0.000250363
8.59676	4.54707e-05	0.000150682	0.000208828	0.000250195
8.62127	4.54791e-05	0.000150485	0.000208735	0.000249947
8.6459	4.54452e-05	0.000150204	0.000208475	0.000249781
8.67017	4.54242e-05	0.000149879	0.000208194	0.000249583
8.69514	4.54602e-05	0.00014974	0.000207999	0.000249398
8.71893	4.54535e-05	0.000149635	0.000207873	0.000249221
8.74308	4.53672e-05	0.000149389	0.000207595	0.000249068
8.7684	4.53292e-05	0.000149201	0.000207765	0.000248831
8.79258	4.53618e-05	0.000148977	0.000207243	0.000248675
8.81753	4.5283e-05	0.000148837	0.000206975	0.000248478
8.84151	4.52536e-05	0.000148658	0.000206807	0.000248252
8.86526	4.52152e-05	0.00014861	0.000206701	0.000248193
8.88964	4.52516e-05	0.00014835	0.000206474	0.000247934
8.91404	4.52728e-05	0.000147868	0.000206221	0.000247648
8.93917	4.52162e-05	0.000147676	0.000206293	0.000247524
8.97446	4.51463e-05	0.000147421	0.000206049	0.000247333
8.99932	4.50625e-05	0.000147197	0.000205849	0.000247094
9.02653	4.50998e-05	0.00014705	0.000205677	0.000246999
9.05181	4.50851e-05	0.000146876	0.000205322	0.000246872
9.07621	4.50731e-05	0.000146713	0.000205181	0.000246604
9.10037	4.49787e-05	0.000146469	0.00020492	0.000246431
9.12426	4.50081e-05	0.000146306	0.000204656	0.000246197
9.14874	4.51174e-05	0.000146156	0.000204415	0.000246015
9.17396	4.50829e-05	0.000145934	0.000204071	0.000245814
9.19892	4.50306e-05	0.000145777	0.000203817	0.000245695
9.22294	4.50097e-05	0.000145661	0.000203567	0.000245463
9.24711	4.49127e-05	0.000145475	0.000203306	0.000245304
9.27172	4.48454e-05	0.000145294	0.000203101	0.000245117
9.29574	4.48471e-05	0.000145154	0.000202926	0.00024496
9.31975	4.48371e-05	0.000145023	0.000202798	0.000244708
9.34455	4.48111e-05	0.000144814	0.000202616	0.000244567
9.36905	4.48301e-05	0.00014458	0.000202536	0.000244414
9.39403	4.47936e-05	0.000144391	0.000202072	0.000244304
9.41826	4.47919e-05	0.000144256	0.00020206	0.000244065
9.44389	4.47233e-05	0.000144056	0.000202117	0.000243917
9.46805	4.47246e-05	0.000143865	0.000201751	0.000243794
9.50153	4.46851e-05	0.000143617	0.000201592	0.000243452
9.52574	4.46822e-05	0.000143449	0.000201363	0.000243276
9.55212	4.46662e-05	0.000143219	0.000201294	0.000243148
9.57653	4.46429e-05	0.000143055	0.000201088	0.000242947
9.60034	4.46053e-05	0.000142823	0.000201131	0.000242763
9.62538	4.45768e-05	0.000142663	0.000200639	0.000242615
9.64785	4.457e-05	0.000142509	0.00020043	0.000242493
9.67076	4.45474e-05	0.000142337	0.00020012	0.000242335
9.69394	4.45039e-05	0.000142148	0.000199902	0.000242198
9.71798	4.45046e-05	0.000142057	0.000199747	0.00024197
9.74171	4.44553e-05	0.000141915	0.000199624	0.000241841
9.76549	4.44717e-05	0.000141786	0.000199469	0.000241667
9.78971	4.44376e-05	0.000141612	0.000199304	0.000241515
9.81384	4.4407e-05	0.000141437	0.000199105	0.000241344
9.83862	4.44062e-05	0.00014123	0.000199032	0.000241219
9.86281	4.44374e-05	0.000141061	0.000198719	0.000241059
9.8879	4.44493e-05	0.000140913	0.000198576	0.00024089
9.91277	4.44972e-05	0.000140766	0.000198517	0.000240705
9.93659	4.45165e-05	0.000140628	0.000198393	0.000240565
9.96135	4.44931e-05	0.000140275	0.000198376	0.000240348
9.98514	4.45313e-05	0.00014016	0.000197972	0.000240199
10.0284	4.45207e-05	0.00014005	0.000197738	0.000239972
10.052	4.46239e-05	0.000139932	0.000197613	0.000239865
10.0787	4.46977e-05	0.000139749	0.000197332	0.000239668
10.103	4.45992e-05	0.000139603	0.00019731	0.000239554
10.127	4.44382e-05	0.000139527	0.000197352	0.000239387
10.1513	4.44458e-05	0.000139262	0.00019719	0.000239274
10.1769	4.44791e-05	0.000139071	0.000197179	0.000239112
10.2013	4.44286e-05	0.000138938	0.000197091	0.000238937
10.227	4.44941e-05	0.000138857	0.000196722	0.000238779
10.251	4.44703e-05	0.00013874	0.000196574	0.00023867
10.2752	4.44591e-05	0.000138599	0.000196359	0.000238546
10.2995	4.44411e-05	0.00013846	0.000196309	0.000238357
10.3241	4.44201e-05	0.00013828	0.000196169	0.000238197
10.3494	4.43882e-05	0.000138119	0.000195919	0.000238024
10.3736	4.43493e-05	0.000137986	0.000195778	0.000237872
10.3977	4.43425e-05	0.000137852	0.000195799	0.000237721
10.4214	4.43086e-05	0.000137742	0.000195462	0.000237629
10.4464	4.427e-05	0.000137582	0.000195449	0.000237478
10.4703	4.4272e-05	0.000137325	0.00019527	0.000237319
10.4947	4.42627e-05	0.000137075	0.000195104	0.000237204
10.5183	4.41814e-05	0.000136932	0.000195106	0.000237046
10.5567	4.41837e-05	0.000136839	0.000194933	0.00023688
10.5805	4.41649e-05	0.000136689	0.000194675	0.000236745
10.6071	4.42063e-05	0.000136557	0.000194298	0.000236625
10.6327	4.41722e-05	0.000136407	0.00019425	0.00023648
10.657	4.41397e-05	0.000136233	0.000194213	0.000236386
10.6817	4.41129e-05	0.000136092	0.000193978	0.000236187
10.7064	4.4111e-05	0.000135962	0.000193812	0.000236066
10.7311	4.41222e-05	0.000135813	0.000193757	0.000235937
10.7561	4.40796e-05	0.000135672	0.000193572	0.000235799
10.7802	4.40572e-05	0.000135514	0.000193369	0.000235591
10.804	4.40624e-05	0.000135403	0.000193165	0.000235481
10.8286	4.40452e-05	0.000135337	0.000193286	0.000235403
10.8526	4.40293e-05	0.000135141	0.000193189	0.000235336
10.8776	4.40116e-05	0.000135063	0.000192914	0.000235079
10.9018	4.39851e-05	0.00013483	0.00019264	0.000235004
10.9265	4.40584e-05	0.000134751	0.000192405	0.000234828
10.9518	4.40178e-05	0.000134598	0.000192257	0.000234599
10.9759	4.39821e-05	0.000134442	0.000192062	0.000234448
11	4.39708e-05	0.000134331	0.00019194	0.00023436
11.0251	4.39634e-05	0.000134038	0.000191752	0.000234228
11.0492	4.39247e-05	0.000134016	0.0001916	0.000234007
11.0844	4.39477e-05	0.000133941	0.000191473	0.000233919
11.1091	4.39305e-05	0.000133747	0.000191297	0.000233763
11.1354	4.3971e-05	0.000133662	0.000191093	0.000233619
11.1591	4.39004e-05	0.00013353	0.00019097	0.000233488
11.1839	4.38909e-05	0.000133445	0.000190812	0.00023337
11.2081	4.38825e-05	0.000133245	0.000190773	0.000233262
11.2318	4.38757e-05	0.000133121	0.000190618	0.000233117
11.2567	4.3853e-05	0.000133026	0.000190532	0.000233046
11.2818	4.38045e-05	0.000132875	0.000190275	0.000232863
11.3063	4.38011e-05	0.000132743	0.00019021	0.000232709
11.3306	4.37928e-05	0.000132674	0.000189983	0.000232655
11.3541	4.38379e-05	0.000132568	0.00018989	0.000232525
11.3779	4.3817e-05	0.000132454	0.000189717	0.000232386
11.4023	4.38167e-05	0.000132281	0.000189893	0.000232218
11.4274	4.3847e-05	0.000132208	0.000189518	0.000232115
11.452	4.3846e-05	0.000132084	0.000189468	0.00023196
11.4757	4.38679e-05	0.000132098	0.000189237	0.000231832
11.5008	4.38631e-05	0.000131779	0.000189184	0.000231714
11.5264	4.37296e-05	0.000131559	0.000189081	0.000231572
11.5503	4.37462e-05	0.000131428	0.000189017	0.000231459
11.574	4.37058e-05	0.000131304	0.000188766	0.000231362
11.611	4.37757e-05	0.000131195	0.000188584	0.000231225
11.6351	4.36865e-05	0.00013105	0.000188495	0.000231086
11.662	4.36442e-05	0.000130932	0.000188324	0.000230981
11.6862	4.36749e-05	0.00013086	0.000188169	0.000230836
11.7106	4.36794e-05	0.000130733	0.000187949	0.000230736
11.7342	4.36195e-05	0.000130655	0.000187899	0.000230597
11.7586	4.36639e-05	0.000130542	0.000187848	0.000230506
11.7827	4.36287e-05	0.000130303	0.000187654	0.000230382
11.8072	4.36367e-05	0.000130331	0.000187647	0.000230281
11.8325	4.36499e-05	0.000130157	0.000187355	0.000230153
11.8562	4.35732e-05	0.000130029	0.000187217	0.000230032
11.8805	4.35678e-05	0.00012983	0.000187147	0.000229928
11.9047	4.36158e-05	0.000129903	0.000187005	0.000229821
11.9299	4.35807e-05	0.000129701	0.000186863	0.00022973
11.9541	4.3565e-05	0.000129562	0.000186758	0.000229609
11.9784	4.35802e-05	0.00012945	0.000186574	0.000229486
12.0022	4.36162e-05	0.000129456	0.000186468	0.000229541
12.0267	4.36182e-05	0.000129127	0.000186366	0.000229504
12.0512	4.36258e-05	0.000129027	0.000186288	0.000229201
12.0763	4.35773e-05	0.000128914	0.000186265	0.000229026
12.1014	4.35747e-05	0.000128815	0.000186065	0.000228926
12.1339	4.35404e-05	0.000128685	0.000185926	0.000228788
12.1582	4.35179e-05	0.000128585	0.000186036	0.000228674
12.1845	4.34707e-05	0.00012858	0.000185622	0.000228504
12.2094	4.34928e-05	0.000128307	0.000185428	0.000228411
12.2333	4.34554e-05	0.000128169	0.0001853	0.000228323
12.2572	4.34821e-05	0.000128059	0.000185216	0.00022834
12.2815	4.34585e-05	0.000128029	0.000185101	0.000228263
12.3067	4.34365e-05	0.000127904	0.000184975	0.000228244
12.3312	4.34591e-05	0.000127819	0.000184757	0.000228285
12.3553	4.35099e-05	0.000127687	0.000184741	0.000228149
12.3801	4.35207e-05	0.000127573	0.000184636	0.000228039
12.4039	4.35328e-05	0.000127466	0.000184513	0.000227946
12.428	4.34462e-05	0.000127425	0.000184363	0.000227908
12.4534	4.34681e-05	0.000127353	0.000184318	0.000227714
12.4773	4.3514e-05	0.000127157	0.00018421	0.000227596
12.5015	4.35266e-05	0.000127059	0.000184021	0.00022742
12.5257	4.35122e-05	0.000126975	0.000183873	0.000227293
12.5502	4.345e-05	0.000126935	0.000183767	0.000227216
12.5748	4.34736e-05	0.000126889	0.000183662	0.000227064
12.5994	4.34779e-05	0.000126769	0.000183533	0.000226878
12.6246	4.34015e-05	0.000126745	0.000183421	0.000226799
12.6565	4.34195e-05	0.000126535	0.000183273	0.000226706
12.6828	4.34022e-05	0.000126454	0.000183322	0.000226561
12.7093	4.33843e-05	0.000126342	0.000183491	0.000226455
12.7347	4.33798e-05	0.000126251	0.000182951	0.000226363
12.7589	4.33926e-05	0.0001261	0.000182926	0.000226254
12.7833	4.33889e-05	0.000125997	0.000182802	0.000226118
12.8087	4.33075e-05	0.000125939	0.000182657	0.00022605
12.8326	4.34415e-05	0.00012581	0.000182583	0.000225904
12.8577	4.34031e-05	0.000125697	0.000182432	0.000225843
12.8819	4.33115e-05	0.000125705	0.000182364	0.000225749
12.9062	4.32694e-05	0.00012556	0.000182263	0.000225594
12.931	4.3305e-05	0.000125504	0.000182049	0.000225506
12.955	4.32692e-05	0.000125339	0.000181927	0.000225489
12.9804	4.3341e-05	0.000125253	0.000181797	0.000225352
13.0053	4.3245e-05	0.000125043	0.000181781	0.000225207
13.0294	4.32833e-05	0.000124983	0.000181553	0.000224997
13.0534	4.32884e-05	0.000124928	0.000181385	0.000224932
13.078	4.32548e-05	0.000124715	0.000181248	0.000224897
13.1018	4.32647e-05	0.000124637	0.00018118	0.000224796
13.1262	4.32546e-05	0.00012448	0.000181011	0.000224703
13.1509	4.32685e-05	0.000124445	0.000180874	0.000224612
13.183	4.32991e-05	0.000124415	0.000180796	0.000224496
13.2073	4.32927e-05	0.000124302	0.000180721	0.000224408
13.2337	4.33539e-05	0.000124276	0.000180548	0.000224334
13.2582	4.3375e-05	0.000124196	0.000180427	0.000224227
13.2834	4.33462e-05	0.000124096	0.000180326	0.000224132
13.3074	4.34246e-05	0.000123906	0.00018034	0.000224068
13.332	4.32688e-05	0.000123832	0.000180372	0.000223964
13.356	4.34373e-05	0.000123726	0.000180236	0.000223847
13.3805	4.33544e-05	0.000123623	0.000180064	0.00022374
13.405	4.32801e-05	0.00012354	0.000179929	0.000223658
13.4302	4.33145e-05	0.00012341	0.000179794	0.00022361
13.4555	4.33755e-05	0.000123414	0.000179717	0.000223517
13.4795	4.33714e-05	0.000123256	0.000179544	0.00022343
13.5036	4.33114e-05	0.000123159	0.000179516	0.000223333
13.5287	4.32839e-05	0.000123079	0.000179416	0.000223241
13.5529	4.3386e-05	0.000123077	0.00017939	0.000223138
13.5775	4.33237e-05	0.00012288	0.000179232	0.000223071
13.6016	4.3325e-05	0.000122773	0.000179226	0.000222894
13.6257	4.33123e-05	0.000122723	0.000179087	0.000222795
13.6497	4.33057e-05	0.000122659	0.000179067	0.000222726
13.674	4.33025e-05	0.000122592	0.000178968	0.000222595
13.711	4.33036e-05	0.000122397	0.000178812	0.000222483
13.7351	4.33473e-05	0.000122324	0.000178701	0.000222349
13.7615	4.32493e-05	0.000122242	0.000178509	0.000222244
13.7859	4.32406e-05	0.0001223	0.000178476	0.000222122
13.811	4.32665e-05	0.000122179	0.000178411	0.000222028
13.8355	4.32258e-05	0.000122191	0.000178394	0.000221984
13.8597	4.32651e-05	0.000122068	0.000178121	0.00022192
13.8838	4.32379e-05	0.000121962	0.000178047	0.000221796
13.9081	4.32443e-05	0.000121929	0.000177923	0.000221704
13.9334	4.32091e-05	0.000121788	0.000177773	0.000221666
13.9583	4.32847e-05	0.000121779	0.000177719	0.000221519
13.9835	4.32335e-05	0.000121671	0.000177642	0.000221414
14.0075	4.32489e-05	0.000121577	0.000177419	0.00022138
14.0318	4.31833e-05	0.000121475	0.000177447	0.000221238
14.0564	4.31565e-05	0.00012136	0.0001773	0.000221161
14.0813	4.31178e-05	0.000121489	0.000177225	0.000221057
14.1058	4.31483e-05	0.00012132	0.000177098	0.00022099
14.1296	4.31928e-05	0.000121228	0.000177102	0.000220863
14.1534	4.31227e-05	0.00012112	0.000176933	0.000220793
14.178	4.31597e-05	0.000120991	0.000176804	0.000220639
14.2018	4.3192e-05	0.000121037	0.000176709	0.00022057
14.2343	4.31504e-05	0.00012096	0.000176627	0.000220512
14.2583	4.31053e-05	0.000120834	0.000176609	0.000220375
14.2847	4.31016e-05	0.00012072	0.000176533	0.000220265
14.3093	4.31236e-05	0.000120654	0.000176356	0.000220198
14.3334	4.31164e-05	0.000120579	0.00017638	0.00022012
14.3581	4.30914e-05	0.000120493	0.000176241	0.000220044
14.3827	4.31273e-05	0.000120407	0.000176217	0.000220016
14.4079	4.31694e-05	0.000120369	0.000176023	0.000219909
14.4328	4.31365e-05	0.000120269	0.000175862	0.000219856
14.4577	4.31728e-05	0.000120317	0.000175734	0.00022023
14.4823	4.31464e-05	0.00012026	0.000175604	0.000220122
14.5066	4.31664e-05	0.000120171	0.000175617	0.000220046
14.5311	4.31917e-05	0.000120066	0.000175548	0.000219675
14.5556	4.31812e-05	0.000120117	0.000175409	0.00021953
14.5808	4.32202e-05	0.000120029	0.000175309	0.000219509
14.605	4.32058e-05	0.000119868	0.000175242	0.000219773
14.6293	4.31526e-05	0.000119775	0.000175107	0.000219612
14.6538	4.31613e-05	0.000119704	0.000175066	0.00021937
14.679	4.31599e-05	0.000119656	0.000175016	0.000219259
14.7029	4.31656e-05	0.000119551	0.000174952	0.000219109
14.7276	4.31079e-05	0.000119526	0.000174803	0.000218969
14.7572	4.31706e-05	0.000119465	0.000174661	0.000218848
14.7816	4.31232e-05	0.000119324	0.00017461	0.000218769
14.808	4.31344e-05	0.000119284	0.000174588	0.000218743
14.8324	4.30895e-05	0.000119198	0.000174434	0.000218632
14.8571	4.30713e-05	0.000119099	0.000174377	0.000218536
14.8812	4.30529e-05	0.000118983	0.000174346	0.0002184
14.9057	4.30632e-05	0.000118903	0.000174154	0.000218303
14.93	4.30765e-05	0.000118788	0.000174099	0.000218234
14.9542	4.30385e-05	0.000118764	0.000173958	0.000218105
14.9782	4.30352e-05	0.000118644	0.00017398	0.000218027
15.0025	4.30426e-05	0.000118612	0.000173879	0.000217909
15.0273	4.29755e-05	0.000118498	0.000173908	0.000217841
15.0524	4.3014e-05	0.00011848	0.00017372	0.000217756
15.0765	4.30604e-05	0.000118456	0.00017362	0.000217667
15.1009	4.30852e-05	0.000118376	0.000173489	0.000217572
15.1248	4.30209e-05	0.000118301	0.000173527	0.000217481
15.15	4.30248e-05	0.000118315	0.000173441	0.00021744
15.1744	4.30222e-05	0.000118257	0.000173408	0.000217288
15.1994	4.30394e-05	0.000118238	0.000173263	0.000217189
15.2245	4.30293e-05	0.000118159	0.000173128	0.000217125
15.2493	4.30274e-05	0.000118128	0.000173024	0.000217036
15.2803	4.30377e-05	0.000118092	0.00017293	0.000216971
15.3044	4.30504e-05	0.000117935	0.000172727	0.00021687
15.3306	4.31088e-05	0.000117804	0.00017276	0.000216761
15.355	4.30515e-05	0.000117752	0.00017252	0.000216717
15.379	4.30425e-05	0.000117646	0.000172468	0.000216726
15.4037	4.30429e-05	0.000117586	0.00017245	0.000216601
15.4286	4.303e-05	0.000117533	0.000172326	0.000216565
15.453	4.30632e-05	0.000117497	0.000172312	0.000216437
15.4771	4.30229e-05	0.000117491	0.000172239	0.000216366
15.5012	4.30346e-05	0.000117383	0.000172144	0.000216246
15.5251	4.31394e-05	0.000117301	0.000172017	0.000216187
15.5496	4.30835e-05	0.000117259	0.000172019	0.000216129
15.5749	4.30533e-05	0.000117165	0.000171832	0.000216004
15.6	4.30721e-05	0.000117168	0.000171732	0.000215889
15.6243	4.30412e-05	0.000117094	0.000171587	0.000215871
15.649	4.30631e-05	0.000117004	0.000171476	0.000215774
15.6732	4.3044e-05	0.000116893	0.000171444	0.000215695
15.6968	4.30108e-05	0.000116818	0.000171381	0.000215639
15.7207	4.30143e-05	0.000116756	0.000171351	0.000215549
15.7456	4.30022e-05	0.000116732	0.000171304	0.000215462
15.7707	4.30445e-05	0.000116673	0.00017115	0.000215396
15.8032	4.30563e-05	0.000116623	0.000171014	0.000215294
15.8276	4.30538e-05	0.000116526	0.000171023	0.000215194
15.8537	4.30685e-05	0.000116473	0.000170849	0.000215133
15.8783	4.30704e-05	0.000116385	0.00017079	0.0002151
15.9023	4.30825e-05	0.000116353	0.000170695	0.000214993
15.9265	4.30619e-05	0.000116299	0.00017064	0.000214911
15.9514	4.30913e-05	0.000116263	0.00017064	0.000214853
15.9757	4.30803e-05	0.000116249	0.000170462	0.00021483
16.0003	4.30631e-05	0.000116131	0.000170384	0.000214792
16.0246	4.30504e-05	0.000116091	0.000170214	0.000214613
16.0492	4.30622e-05	0.000115978	0.000170124	0.000214606
16.0737	4.31079e-05	0.000115924	0.000170148	0.000214463
16.0991	4.30631e-05	0.000115917	0.000170009	0.000214589
16.1232	4.30445e-05	0.00011581	0.000169878	0.000214381
16.1486	4.30083e-05	0.000115767	0.000169823	0.000214221
16.1728	4.29851e-05	0.000115721	0.000169669	0.000214167
16.198	4.30095e-05	0.000115747	0.000169669	0.000214046
16.2226	4.31036e-05	0.000115691	0.000169612	0.000213982
16.2469	4.3067e-05	0.000115687	0.000169549	0.000213974
16.2711	4.30152e-05	0.000115639	0.000169579	0.000213822
16.2959	4.29681e-05	0.000115593	0.00016952	0.000213788
16.3309	4.29539e-05	0.000115573	0.000169339	0.000213667
16.3555	4.29696e-05	0.00011553	0.000169346	0.000213596
16.3831	4.2959e-05	0.000115506	0.000169528	0.000213503
16.4074	4.29384e-05	0.000115374	0.000169347	0.000213432
16.4313	4.29788e-05	0.000115273	0.000169246	0.000213347
16.4558	4.29808e-05	0.000115182	0.000169221	0.000213304
16.4797	4.30098e-05	0.000115146	0.000169307	0.000213253
16.5044	4.30428e-05	0.000115043	0.000169184	0.000213179
16.5293	4.30076e-05	0.000114944	0.000169118	0.000213171
16.5532	4.30664e-05	0.000114905	0.000169095	0.000213032
16.5778	4.3079e-05	0.000114848	0.000170244	0.000212933
16.6024	4.30397e-05	0.000114783	0.000168947	0.000212884
16.6266	4.30576e-05	0.000114721	0.000168823	0.000212853
16.6517	4.29486e-05	0.000114758	0.000168642	0.000212781
16.6759	4.29506e-05	0.000114731	0.000168625	0.000212723
16.6999	4.29762e-05	0.00011465	0.000168471	0.000212639
16.7243	4.29675e-05	0.000114627	0.000168417	0.000212525
16.7492	4.29872e-05	0.000114496	0.000168343	0.000212407
16.7736	4.29672e-05	0.000114497	0.00016824	0.000212359
16.7987	4.29993e-05	0.000114437	0.000168099	0.000212315
16.8231	4.30108e-05	0.00011436	0.00016813	0.000212231
16.8544	4.29588e-05	0.000114294	0.000167912	0.000212179
16.8789	4.29364e-05	0.000114207	0.000167903	0.000212096
16.9065	4.28896e-05	0.000114142	0.000167817	0.000212037
16.9304	4.28825e-05	0.000114033	0.000167798	0.000211967
16.9546	4.28968e-05	0.000114039	0.000167751	0.000211895
16.9797	4.29356e-05	0.000114067	0.000167817	0.000211872
17.0042	4.29248e-05	0.00011407	0.000167591	0.00021178
17.029	4.29094e-05	0.000114006	0.000167543	0.000211749
17.0538	4.29469e-05	0.000113998	0.00016765	0.000211685
17.0792	4.28819e-05	0.000113936	0.000167426	0.000211613
17.1034	4.29182e-05	0.000113869	0.000167422	0.000211508
17.1284	4.29046e-05	0.000113825	0.000167374	0.00021141
17.1541	4.29171e-05	0.000113803	0.000167277	0.00021136
17.1781	4.2882e-05	0.00011369	0.000167225	0.000211293
17.202	4.28965e-05	0.00011358	0.000167058	0.000211208
17.2261	4.29373e-05	0.000113532	0.000167011	0.000211085
17.2511	4.29036e-05	0.000113482	0.000167034	0.000211038
17.2757	4.28733e-05	0.000113437	0.000166956	0.000210935
17.2999	4.2936e-05	0.000113379	0.000166907	0.000210884
17.324	4.28988e-05	0.000113356	0.000166827	0.000210771
17.3487	4.29274e-05	0.000113353	0.000166695	0.000210692
17.3776	4.28856e-05	0.000113283	0.000166805	0.000210626
17.4037	4.2877e-05	0.000113225	0.00016671	0.000210607
17.4305	4.29122e-05	0.000113214	0.00016663	0.000210544
17.4556	4.28922e-05	0.000113186	0.000166523	0.000210496
17.4795	4.28716e-05	0.000113091	0.000166539	0.000210398
17.5037	4.29117e-05	0.000113048	0.000166468	0.000210354
17.528	4.28939e-05	0.000113047	0.000166346	0.000210314
17.5529	4.28924e-05	0.00011302	0.000166269	0.000210207
17.5772	4.28395e-05	0.000113009	0.000166148	0.000210164
17.6021	4.28921e-05	0.00011302	0.000166172	0.000210076
17.6267	4.28834e-05	0.000112917	0.000166137	0.000209982
17.6517	4.28754e-05	0.000112892	0.000166007	0.000209958
17.6761	4.28968e-05	0.000112843	0.00016603	0.000209875
17.7002	4.29382e-05	0.000112834	0.000166051	0.000209808
17.7254	4.28979e-05	0.000112788	0.000165984	0.000209749
17.7495	4.29185e-05	0.000112782	0.00016594	0.000209693
17.7746	4.29167e-05	0.000112754	0.000165851	0.000209614
17.7994	4.29455e-05	0.000112719	0.000165936	0.000209552
17.8236	4.29654e-05	0.000112658	0.000165817	0.000209561
17.8477	4.29179e-05	0.000112597	0.000165755	0.000209403
17.8719	4.29379e-05	0.000112493	0.000165663	0.000209322
17.9058	4.29333e-05	0.000112459	0.000165663	0.000209249
17.9299	4.29275e-05	0.000112393	0.000165693	0.000209188
17.9573	4.2917e-05	0.000112269	0.000165625	0.000209147
17.9816	4.28662e-05	0.000112182	0.000165643	0.000209039
18.0053	4.29074e-05	0.000112147	0.000165662	0.000209007
18.0299	4.28402e-05	0.000112098	0.000165579	0.000208921
18.0538	4.28604e-05	0.000112064	0.00016561	0.000208871
18.0779	4.28829e-05	0.000112082	0.000167221	0.000208785
18.1023	4.2942e-05	0.000112019	0.000165734	0.000208764
18.1263	4.29021e-05	0.00011193	0.000165569	0.000208734
18.1518	4.28938e-05	0.000111888	0.000165373	0.000208637
18.1762	4.28453e-05	0.00011196	0.000164974	0.000208534
18.2008	4.29186e-05	0.000111924	0.00016467	0.00020846
18.2249	4.28685e-05	0.000111824	0.000164641	0.000208369
18.2495	4.28731e-05	0.000111724	0.000164706	0.000208376
18.2746	4.2881e-05	0.000111655	0.000164848	0.000208323
18.2979	4.28743e-05	0.000111599	0.000164556	0.000208236
18.3204	4.28534e-05	0.000111525	0.000164455	0.00020818
18.3428	4.29037e-05	0.000111499	0.000164497	0.000208135
18.3671	4.29206e-05	0.000111504	0.000164408	0.000208054
18.3912	4.29009e-05	0.000111504	0.000164429	0.000207959
18.4344	4.2947e-05	0.000111487	0.000164464	0.000207869
18.4594	4.29319e-05	0.000111398	0.000164375	0.000207846
18.4855	4.29216e-05	0.000111375	0.000164343	0.000207782
18.5104	4.29083e-05	0.000111322	0.000164313	0.000207707
18.5345	4.29461e-05	0.000111261	0.000164389	0.000207693
18.5586	4.29386e-05	0.000111187	0.000164231	0.00020766
18.5832	4.29429e-05	0.000111183	0.000164194	0.000207545
18.6081	4.29713e-05	0.000111215	0.000164051	0.00020744
18.6323	4.29641e-05	0.000111205	0.000163859	0.000207424
18.6564	4.29156e-05	0.000111206	0.000163706	0.000207363
18.6804	4.29211e-05	0.000111161	0.00016355	0.000207332
18.7061	4.29416e-05	0.00011105	0.000163703	0.000207243
18.7303	4.29317e-05	0.000111119	0.000163655	0.000207184
18.7545	4.297e-05	0.000111016	0.000163532	0.000207136
18.779	4.29704e-05	0.000110989	0.000163457	0.000207078
18.8031	4.2974e-05	0.000110915	0.000163599	0.000207007
18.8272	4.29453e-05	0.000110916	0.000163525	0.000206967
18.8532	4.29806e-05	0.000110811	0.000163557	0.000206931
18.8772	4.29045e-05	0.000110818	0.000163241	0.000206881
18.9012	4.28857e-05	0.000110705	0.000163312	0.000206771
18.9257	4.29212e-05	0.000110621	0.000163247	0.000206702
18.9626	4.29761e-05	0.000110611	0.00016342	0.000206664
18.9871	4.29504e-05	0.000110553	0.000163508	0.000206599
19.0137	4.29167e-05	0.000110511	0.000163392	0.000206543
19.0382	4.29008e-05	0.000110493	0.000163189	0.000206456
19.0635	4.29152e-05	0.000110488	0.000163209	0.000206424
19.0883	4.29168e-05	0.000110484	0.000163694	0.000206393
19.1122	4.289e-05	0.000110489	0.000164143	0.000206322
19.1359	4.28955e-05	0.000110435	0.000164416	0.000206269
19.1598	4.29008e-05	0.000110375	0.000164423	0.000206208
19.184	4.29265e-05	0.000110373	0.000164319	0.000206156
19.2082	4.29156e-05	0.000110331	0.000163699	0.000206095
19.2319	4.28919e-05	0.000110282	0.000163178	0.000206036
19.2557	4.29189e-05	0.000110287	0.000163104	0.000205968
19.2794	4.28999e-05	0.000110234	0.00016304	0.000205917
19.3035	4.29538e-05	0.000110166	0.00016277	0.000205872
19.3279	4.29671e-05	0.000110185	0.000162616	0.000205807
19.3524	4.28975e-05	0.000110153	0.000162484	0.000205776
19.3766	4.28796e-05	0.000110075	0.000162251	0.000205678
19.4008	4.287e-05	0.00011008	0.000162194	0.000205618
19.4256	4.29021e-05	0.00011003	0.000162066	0.000205527
19.4508	4.29066e-05	0.000110002	0.000161928	0.000205549
19.4915	4.28472e-05	0.000109986	0.000161824	0.000205444
19.5162	4.28908e-05	0.000109942	0.000161738	0.00020538
19.5434	4.29025e-05	0.000109886	0.000161777	0.000205377
19.5674	4.2951e-05	0.000109884	0.000161662	0.000205313
19.5919	4.2912e-05	0.00010984	0.000161565	0.000205187
19.6165	4.29344e-05	0.000109851	0.000161449	0.000205135
19.6414	4.29848e-05	0.000109952	0.000161473	0.000205071
19.6657	4.29537e-05	0.000109924	0.000161464	0.00020503
19.6903	4.29555e-05	0.00010988	0.000161508	0.000204948
19.715	4.28971e-05	0.000109781	0.000161369	0.000204922
19.739	4.29022e-05	0.000109702	0.000161162	0.000204911
19.7649	4.29295e-05	0.000109735	0.000161035	0.000204821
19.7889	4.29543e-05	0.000109689	0.000161103	0.000204768
19.813	4.29306e-05	0.000109573	0.000160976	0.000204717
19.8378	4.29353e-05	0.000109509	0.000161123	0.000204666
19.8631	4.29439e-05	0.000109538	0.000161073	0.000204589
19.8885	4.29064e-05	0.000109489	0.000160955	0.000204526
19.9131	4.29031e-05	0.000109527	0.000160858	0.000204518
19.9372	4.29051e-05	0.000109525	0.000160662	0.000204436
19.9619	4.28929e-05	0.000109475	0.000160655	0.000204397
19.9868	4.28988e-05	0.000109416	0.000160557	0.00020437
20.0196	4.29841e-05	0.000109263	0.000160455	0.000204311
20.0446	4.29631e-05	0.000109191	0.000160564	0.000204351
20.0712	4.29235e-05	0.000109189	0.000160421	0.000204227
20.0955	4.29843e-05	0.000109182	0.000160416	0.000204177
20.1198	4.30071e-05	0.000109147	0.000160292	0.000204028
20.1442	4.29441e-05	0.000109124	0.000160344	0.00020396
20.1693	4.3008e-05	0.000109055	0.000160304	0.000203945
20.1933	4.296e-05	0.000109062	0.000160279	0.000203906
20.2185	4.29504e-05	0.000109072	0.000160186	0.000203883
20.244	4.29191e-05	0.000108972	0.000160241	0.000203866
20.2688	4.2983e-05	0.000108936	0.000160003	0.000203822
20.2928	4.29414e-05	0.000108988	0.000159858	0.000203712
20.3173	4.29588e-05	0.000108938	0.000159782	0.000203712
20.3423	4.30183e-05	0.000108893	0.00015974	0.000203723
20.3671	4.29642e-05	0.000108831	0.000159839	0.000203642
20.3913	4.29455e-05	0.000108793	0.000159753	0.000203568
20.4157	4.29633e-05	0.000108776	0.000159816	0.000203575
20.4399	4.29318e-05	0.000108743	0.000159783	0.000203491
20.4652	4.29816e-05	0.000108749	0.000159634	0.000203428
20.4894	4.3033e-05	0.000108709	0.000159709	0.000203353
20.513	4.29541e-05	0.000108678	0.000159724	0.000203267
20.5436	4.30255e-05	0.000108634	0.000159702	0.000203175
20.5686	4.3078e-05	0.000108662	0.000159686	0.000203112
20.5957	4.30449e-05	0.000108668	0.000159515	0.00020307
20.6202	4.3039e-05	0.000108638	0.000159378	0.00020302
20.6448	4.30667e-05	0.00010856	0.000159493	0.000202976
20.6691	4.30238e-05	0.000108487	0.000159406	0.000202962
20.6938	4.30377e-05	0.000108459	0.000159371	0.000202905
20.7178	4.29838e-05	0.000108449	0.000159545	0.000202863
20.7416	4.30197e-05	0.000108441	0.000159313	0.000202809
20.7653	4.30325e-05	0.000108421	0.000159253	0.00020275
20.7898	4.30603e-05	0.000108396	0.000159053	0.000202709
20.8136	4.31174e-05	0.000108348	0.000158976	0.000202604
20.8377	4.31217e-05	0.000108368	0.000158709	0.000202544
20.8621	4.31177e-05	0.000108338	0.00015856	0.000202496
20.8864	4.30624e-05	0.000108337	0.000158563	0.000202444
20.9112	4.3075e-05	0.000108305	0.000158611	0.000202394
20.9358	4.3083e-05	0.000108263	0.000158436	0.000202388
20.9608	4.31189e-05	0.000108207	0.000158456	0.000202262
20.9851	4.31411e-05	0.000108229	0.00015833	0.000202238
21.0096	4.3101e-05	0.00010816	0.000158315	0.000202179
21.0336	4.30967e-05	0.000108204	0.000158338	0.000202101
21.0723	4.31087e-05	0.000108137	0.000158416	0.000202089
21.0964	4.31377e-05	0.000108117	0.000158632	0.00020202
21.123	4.31235e-05	0.000108093	0.000158506	0.000202003
21.1474	4.31081e-05	0.000108028	0.000158595	0.000201953
21.1727	4.31053e-05	0.000107945	0.000158392	0.000201883
21.1974	4.30939e-05	0.000107925	0.000158469	0.000201853
21.2216	4.30368e-05	0.000107948	0.000158348	0.000201794
21.2453	4.31388e-05	0.000107951	0.000158413	0.00020171
21.2698	4.31023e-05	0.0001079	0.000158291	0.000201694
21.2944	4.31546e-05	0.000107893	0.000158431	0.000201629
21.3184	4.3174e-05	0.000107844	0.000158286	0.000201572
21.3427	4.32022e-05	0.00010782	0.000158515	0.000201564
21.3669	4.31965e-05	0.000107742	0.000158242	0.000201513
21.3911	4.31801e-05	0.000107739	0.000158039	0.000201483
21.4158	4.3173e-05	0.000107727	0.000157922	0.00020142
21.4401	4.31996e-05	0.000107678	0.000157813	0.000201363
21.4643	4.31516e-05	0.000107677	0.000157723	0.000201297
21.489	4.31094e-05	0.000107661	0.000157894	0.000201266
21.5135	4.31524e-05	0.000107632	0.000157733	0.000201191
21.5376	4.31898e-05	0.000107547	0.000157557	0.00020112
21.5623	4.31909e-05	0.000107529	0.000157197	0.000201079
21.6	4.32371e-05	0.000107497	0.000156986	0.000201107
21.6248	4.32473e-05	0.000107509	0.000156711	0.000201041
21.6506	4.32585e-05	0.000107473	0.000156468	0.000200973
21.6747	4.32716e-05	0.000107412	0.000156686	0.000200947
21.6989	4.32413e-05	0.000107409	0.000156519	0.000200868
21.7235	4.31942e-05	0.000107329	0.000156443	0.000200835
21.7482	4.32059e-05	0.000107297	0.000156375	0.000200865
21.7724	4.32115e-05	0.000107281	0.000156444	0.00020072
21.7971	4.32578e-05	0.00010727	0.000156382	0.00020069
21.8207	4.32433e-05	0.000107246	0.00015636	0.000200753
21.8452	4.31688e-05	0.000107249	0.000156498	0.000200594
21.8693	4.31416e-05	0.000107252	0.000156462	0.000200535
21.8947	4.31527e-05	0.000107228	0.000156823	0.000200496
21.9186	4.3219e-05	0.000107233	0.000159112	0.000200424
21.9431	4.315e-05	0.000107195	0.000158309	0.000200398
21.9673	4.32027e-05	0.000107089	0.000157952	0.000200383
21.9916	4.31618e-05	0.000107062	0.000157701	0.000200313
22.0158	4.31997e-05	0.000107026	0.000157805	0.000200263
22.0396	4.31708e-05	0.000106993	0.000157847	0.000200237
22.0641	4.32145e-05	0.000107035	0.000157959	0.000200182
22.0887	4.31786e-05	0.000107056	0.00015812	0.000200128
22.1282	4.32323e-05	0.000107021	0.000159377	0.000200064
22.152	4.31775e-05	0.000106957	0.000157119	0.000200058
22.1784	4.32048e-05	0.000106976	0.000157293	0.000199993
22.2022	4.31425e-05	0.000106929	0.000157032	0.000199946
22.227	4.3177e-05	0.000106887	0.000156911	0.00019989
22.2514	4.31146e-05	0.000106825	0.000156982	0.00019985
22.2759	4.3104e-05	0.000106803	0.000157068	0.000199797
22.3	4.31543e-05	0.000106815	0.000157707	0.000199778
22.3243	4.31176e-05	0.000106787	0.000157771	0.000199754
22.3494	4.3142e-05	0.000106772	0.000157826	0.000199674
22.3741	4.31027e-05	0.000106763	0.000157716	0.000199619
22.3991	4.31009e-05	0.000106779	0.000157493	0.000199568
22.4239	4.31575e-05	0.000106726	0.000157306	0.000199511
22.4488	4.30958e-05	0.000106675	0.000156752	0.000199469
22.473	4.31419e-05	0.00010665	0.000156515	0.000199451
22.498	4.31532e-05	0.000106674	0.000156938	0.000199384
22.5223	4.31374e-05	0.000106642	0.000156851	0.000199338
22.5464	4.31126e-05	0.000106589	0.00015711	0.000199266
22.5713	4.31857e-05	0.00010661	0.000157513	0.000199213
22.5952	4.31247e-05	0.000106553	0.000157458	0.000199126
22.6192	4.31395e-05	0.000106547	0.0001578	0.00019912
22.6568	4.31572e-05	0.000106507	0.000157923	0.000199048
22.6809	4.31531e-05	0.000106423	0.000157087	0.000198962
22.7076	4.30913e-05	0.00010644	0.000157082	0.000198944
22.7314	4.31988e-05	0.000106478	0.000156105	0.000198923
22.7563	4.31828e-05	0.000106467	0.000156235	0.000198893
22.7812	4.31975e-05	0.000106384	0.00015632	0.000198853
22.8055	4.31963e-05	0.000106349	0.00015613	0.000198807
22.8305	4.31676e-05	0.000106348	0.000156765	0.000198795
22.8548	4.32251e-05	0.000106392	0.000156881	0.00019869
22.8796	4.32023e-05	0.000106303	0.000156768	0.000198631
22.9044	4.31866e-05	0.000106247	0.000156622	0.000198577
22.9287	4.32436e-05	0.000106217	0.000156522	0.00019859
22.9529	4.32146e-05	0.000106228	0.000156413	0.000198572
22.9768	4.32253e-05	0.000106252	0.000156651	0.000198524
23.0012	4.325e-05	0.000106199	0.00015671	0.000198488
23.0265	4.32632e-05	0.000106193	0.000156888	0.000198452
23.0519	4.32575e-05	0.000106131	0.000156649	0.000198411
23.0761	4.32008e-05	0.000106133	0.000156099	0.000198326
23.1012	4.3226e-05	0.000106151	0.000156047	0.000198314
23.1253	4.3262e-05	0.000106089	0.000155453	0.000198246
23.1502	4.32581e-05	0.000105999	0.00015535	0.000198191
23.1801	4.32355e-05	0.000106015	0.000155325	0.000198135
23.2038	4.32368e-05	0.000106024	0.000155141	0.00019808
23.2309	4.32587e-05	0.000105983	0.000155683	0.000198067
23.2553	4.32781e-05	0.000105945	0.000155014	0.000198038
23.2804	4.32461e-05	0.000105977	0.000154683	0.00019798
23.3045	4.32724e-05	0.000105946	0.000154675	0.000197915
23.3287	4.32657e-05	0.000105885	0.000154289	0.000197889
23.3531	4.32361e-05	0.000105844	0.000154655	0.000197831
23.3778	4.32998e-05	0.000105779	0.000154751	0.000197818
23.4018	4.32669e-05	0.000105782	0.000155001	0.000197764
23.4275	4.32366e-05	0.000105782	0.00015504	0.000197749
23.4518	4.32831e-05	0.000105738	0.000154899	0.000197688
23.4758	4.32924e-05	0.000105714	0.00015511	0.000197646
23.5012	4.33091e-05	0.000105736	0.000154856	0.000197633
23.5257	4.33553e-05	0.000105751	0.000154929	0.000197554
23.5495	4.32711e-05	0.000105804	0.000154409	0.000197527
23.5738	4.32863e-05	0.000105739	0.000154363	0.000197498
23.5982	4.33191e-05	0.000105691	0.000154279	0.000197428
23.6228	4.332e-05	0.000105744	0.000154629	0.000197411
23.6476	4.32177e-05	0.000105723	0.000154177	0.000197325
23.6722	4.32612e-05	0.000105747	0.000154416	0.000197278
23.7046	4.32193e-05	0.000105725	0.000154645	0.00019722
23.7287	4.32486e-05	0.000105659	0.000154566	0.00019719
23.7553	4.32479e-05	0.000105612	0.000154718	0.000197144
23.7794	4.32383e-05	0.000105598	0.000154279	0.000197106
23.8036	4.32657e-05	0.000105622	0.000154066	0.000197069
23.8281	4.32178e-05	0.000105561	0.000154644	0.000197052
23.8531	4.32006e-05	0.000105496	0.00015451	0.00019703
23.8769	4.32417e-05	0.000105464	0.000154445	0.000196948
23.9012	4.32418e-05	0.000105427	0.000153979	0.000196907
23.9253	4.32417e-05	0.000105434	0.000154169	0.000196911
23.9498	4.32637e-05	0.000105474	0.000154657	0.000196838
23.9752	4.32507e-05	0.0001054	0.000154131	0.000196829
23.9992	4.32765e-05	0.000105339	0.000153918	0.000196773
24.0235	4.3281e-05	0.000105317	0.000154244	0.000196725
24.0471	4.32931e-05	0.000105338	0.000153771	0.000196662
24.0719	4.33074e-05	0.000105351	0.00015354	0.000196662
24.0963	4.33058e-05	0.000105266	0.000153662	0.000196644
24.1217	4.33823e-05	0.000105244	0.000153542	0.000196588
24.1455	4.33266e-05	0.000105271	0.000153398	0.000196546
24.1697	4.32764e-05	0.000105168	0.000153624	0.000196535
24.1945	4.33399e-05	0.00010511	0.000153486	0.000196491
24.2338	4.33308e-05	0.000105049	0.000153658	0.000196421
24.2587	4.32906e-05	0.000105083	0.000153343	0.000196363
24.2858	4.32686e-05	0.000105015	0.00015314	0.000196347
24.3097	4.32343e-05	0.000104992	0.000153369	0.000196322
24.3341	4.32164e-05	0.000105026	0.000153563	0.000196248
24.3584	4.32347e-05	0.000104958	0.000153021	0.00019619
24.3839	4.32942e-05	0.000104955	0.000153244	0.000196171
24.4081	4.32774e-05	0.000104928	0.000153678	0.000196115
24.4323	4.32749e-05	0.000104928	0.000153196	0.000196057
24.4576	4.33351e-05	0.000104909	0.000153182	0.000196038
24.4823	4.32734e-05	0.000104887	0.000153037	0.000195967
24.5072	4.32774e-05	0.000104895	0.000153116	0.000195933
24.5304	4.32853e-05	0.000104878	0.000153072	0.000195919
24.5564	4.32621e-05	0.000104943	0.000152685	0.000195878
24.5805	4.33419e-05	0.000104904	0.000152447	0.000195851
24.6047	4.32579e-05	0.000104799	0.000152441	0.000195789
24.6304	4.32942e-05	0.000104713	0.000152459	0.000195754
24.6549	4.32595e-05	0.000104738	0.000152817	0.000195738
24.6791	4.33195e-05	0.000104737	0.0001524	0.000195735
24.7037	4.33503e-05	0.000104749	0.000152219	0.000195618
24.7278	4.32833e-05	0.000104795	0.000152206	0.000195562
24.7627	4.32861e-05	0.000104742	0.00015229	0.000195577
24.7885	4.3263e-05	0.000104711	0.000152296	0.000195508
24.8152	4.33091e-05	0.000104728	0.000151998	0.000195457
24.8405	4.32667e-05	0.000104698	0.00015257	0.000195441
24.8645	4.33273e-05	0.000104703	0.000152034	0.00019539
24.889	4.32775e-05	0.000104653	0.000152179	0.000195357
24.9132	4.32587e-05	0.000104656	0.000152003	0.000195324
24.9382	4.33041e-05	0.000104711	0.000151791	0.000195251
24.9622	4.33054e-05	0.000104689	0.000151986	0.0001952
24.9865	4.32959e-05	0.000104658	0.000152015	0.000195197
25.0102	4.33724e-05	0.00010462	0.00015211	0.00019515
25.0339	4.33429e-05	0.000104601	0.000151765	0.000195118
25.0586	4.33537e-05	0.000104664	0.000151808	0.000195079
25.0833	4.34031e-05	0.000104641	0.000152132	0.000195085
25.1074	4.34876e-05	0.000104618	0.000151635	0.000195106
25.1325	4.3463e-05	0.00010459	0.000151758	0.000195036
25.1565	4.3381e-05	0.000104588	0.000151816	0.000195002
25.1805	4.34128e-05	0.000104609	0.000151639	0.000194926
25.2056	4.34263e-05	0.000104649	0.000151513	0.000194875
25.2303	4.34212e-05	0.000104609	0.000151381	0.000194833
25.2547	4.34384e-05	0.000104585	0.000151316	0.000194775
25.2904	4.34781e-05	0.000104663	0.000151565	0.000194742
25.3144	4.34839e-05	0.000104635	0.000151498	0.000194696
25.3409	4.34087e-05	0.000104549	0.000151401	0.000194636
25.3662	4.34127e-05	0.000104475	0.000151242	0.000194642
25.3901	4.34905e-05	0.00010449	0.000151154	0.000194589
25.4156	4.34118e-05	0.00010442	0.000151188	0.000194568
25.44	4.34547e-05	0.000104405	0.000150915	0.000194511
25.464	4.34513e-05	0.000104395	0.000150823	0.000194468
25.4888	4.33848e-05	0.000104379	0.000150821	0.000194449
25.5125	4.33924e-05	0.000104318	0.000150952	0.000194398
25.5368	4.34067e-05	0.000104286	0.000150862	0.000194365
25.5608	4.34072e-05	0.000104269	0.000150833	0.000194299
25.5848	4.33975e-05	0.000104201	0.000151024	0.000194244
25.6086	4.34797e-05	0.000104165	0.000150631	0.000194257
25.6327	4.34438e-05	0.000104131	0.000150475	0.000194252
25.6567	4.34165e-05	0.000104155	0.000150732	0.000194176
25.6807	4.34439e-05	0.000104176	0.00015049	0.00019415
25.7063	4.34735e-05	0.000104063	0.000150671	0.000194112
25.7304	4.33847e-05	0.000104134	0.000150552	0.000194026
25.7559	4.34247e-05	0.000104046	0.000150706	0.000194054
25.7798	4.33871e-05	0.000104052	0.00015053	0.000193966
25.8368	4.33959e-05	0.000104022	0.000150435	0.000193927
25.8613	4.33555e-05	0.000104025	0.000150218	0.000193918
25.8859	4.33958e-05	0.000103967	0.00015025	0.000193879
25.9101	4.3385e-05	0.000103944	0.000150116	0.000193804
25.935	4.33637e-05	0.000103897	0.000150298	0.000193774
25.9593	4.33897e-05	0.000103934	0.000150478	0.000193754
25.9837	4.34074e-05	0.000103971	0.000150075	0.00019373
26.0078	4.34142e-05	0.000103936	0.0001499	0.000193682
26.0329	4.34255e-05	0.00010391	0.000150067	0.000193744
26.0567	4.34703e-05	0.000103817	0.000150325	0.000193661
26.0809	4.34659e-05	0.000103824	0.000150042	0.000193642
26.1059	4.34641e-05	0.000103805	0.000149976	0.000193601
26.1308	4.34376e-05	0.000103827	0.000150275	0.00019357
26.1548	4.34712e-05	0.000103782	0.00015024	0.000193554
26.179	4.34809e-05	0.000103766	0.0001499	0.000193533
26.2029	4.34729e-05	0.000103714	0.000149854	0.000193492
26.2267	4.34484e-05	0.000103691	0.000149824	0.000193487
26.2516	4.34641e-05	0.0001038	0.000149851	0.000196329
26.2764	4.34635e-05	0.000103724	0.000149641	0.000194179
26.3005	4.34748e-05	0.000103658	0.000149941	0.00019339
26.3251	4.34883e-05	0.000103675	0.000149667	0.000193243
26.3606	4.34962e-05	0.000103731	0.000149664	0.000193238
26.3843	4.34617e-05	0.000103684	0.000149695	0.000193209
26.4111	4.35556e-05	0.000103661	0.000149484	0.000193178
26.4352	4.35124e-05	0.000103638	0.000149485	0.000193175
26.459	4.34928e-05	0.000103574	0.000149586	0.000193117
26.4832	4.35368e-05	0.000103584	0.000149393	0.000193079
26.5074	4.35245e-05	0.000103585	0.000149458	0.000193006
26.5318	4.35604e-05	0.000103564	0.000149518	0.000192976
26.5574	4.35475e-05	0.000103562	0.000149189	0.000192933
26.5818	4.3518e-05	0.000103557	0.000149335	0.000192993
26.6066	4.35047e-05	0.000103558	0.000149277	0.000192946
26.6305	4.34881e-05	0.000103522	0.000149163	0.000192873
26.6549	4.35273e-05	0.000103505	0.000149296	0.000192877
26.6796	4.3489e-05	0.000103463	0.0001492	0.000192831
26.7038	4.35098e-05	0.000103487	0.000148998	0.000192777
26.7279	4.35221e-05	0.000103474	0.00014895	0.000192702
26.7531	4.35311e-05	0.000103462	0.0001491	0.000192681
26.7777	4.36149e-05	0.000103474	0.000148859	0.000192634
26.8026	4.36293e-05	0.000103416	0.00014885	0.000192605
26.8267	4.3563e-05	0.000103435	0.000149092	0.000192581
26.851	4.35926e-05	0.000103394	0.000148868	0.000192537
26.8844	4.35639e-05	0.000103319	0.000149005	0.000192521
26.9092	4.35443e-05	0.000103341	0.000148936	0.000192471
26.9347	4.35432e-05	0.000103358	0.000148892	0.00019246
26.959	4.3504e-05	0.000103401	0.000148622	0.000192427
26.9827	4.35177e-05	0.000103359	0.000148802	0.000192422
27.0076	4.35767e-05	0.000103314	0.000148797	0.000192406
27.0331	4.35627e-05	0.000103324	0.000148602	0.000192342
27.0574	4.35486e-05	0.00010328	0.000148559	0.000192324
27.0811	4.35966e-05	0.000103257	0.000148851	0.000192274
27.1048	4.35863e-05	0.000103254	0.00014837	0.000192222
27.1291	4.3519e-05	0.000103348	0.000148674	0.000192241
27.1534	4.35315e-05	0.000103251	0.000148666	0.000192191
27.1776	4.35622e-05	0.000103197	0.000148614	0.000192137
27.2022	4.35619e-05	0.000103216	0.000148514	0.000192148
27.2266	4.35347e-05	0.000103204	0.000148421	0.000192106
27.2519	4.35464e-05	0.000103207	0.000148605	0.000192084
27.2763	4.35807e-05	0.000103174	0.000148372	0.000192062
27.3004	4.35976e-05	0.000103128	0.000148352	0.000192033
27.3249	4.35703e-05	0.000103092	0.000148541	0.000191975
27.3492	4.35946e-05	0.000103117	0.000148506	0.000191954
27.3743	4.35757e-05	0.000103095	0.000148172	0.000191925
27.4134	4.35648e-05	0.000102994	0.000148335	0.000191872
27.4385	4.35887e-05	0.000102966	0.000148432	0.000191831
27.4657	4.35647e-05	0.000103005	0.000148263	0.00019185
27.4907	4.35446e-05	0.000102998	0.000148233	0.000191803
27.5153	4.35935e-05	0.000102969	0.000148104	0.000191753
27.5395	4.35609e-05	0.000102946	0.000147874	0.000191717
27.5638	4.35669e-05	0.000102987	0.000148195	0.000191715
27.5882	4.35513e-05	0.000102959	0.000148094	0.000191685
27.6135	4.35413e-05	0.000102931	0.000148056	0.000191626
27.6389	4.35901e-05	0.000102927	0.00014801	0.000191567
27.6634	4.35592e-05	0.000102982	0.000147991	0.000191571
27.6872	4.35424e-05	0.000102836	0.000147822	0.000191553
27.7116	4.35543e-05	0.00010283	0.000147855	0.000191519
27.734	4.36014e-05	0.000102775	0.000147816	0.0001915
27.7565	4.35782e-05	0.00010277	0.000147911	0.000191451
27.78	4.35575e-05	0.000102759	0.00014784	0.000191443
27.8041	4.35795e-05	0.000102762	0.000147844	0.000191406
27.8284	4.36073e-05	0.000102719	0.000147629	0.000191403
27.8524	4.35662e-05	0.000102698	0.000147678	0.00019135
27.8771	4.35684e-05	0.000102609	0.000147686	0.00019136
27.9013	4.35773e-05	0.00010259	0.000147406	0.000191327
27.9381	4.36541e-05	0.000102642	0.000147447	0.000191309
27.9636	4.36517e-05	0.000102584	0.000147447	0.000191255
27.9912	4.36733e-05	0.000102591	0.000147431	0.00019124
28.0152	4.36657e-05	0.000102571	0.000147468	0.00019121
28.0407	4.3608e-05	0.000102557	0.000147336	0.000191201
28.0631	4.36163e-05	0.000102558	0.00014726	0.000191212
28.0879	4.36624e-05	0.000102595	0.00014728	0.000191167
28.1121	4.36463e-05	0.000102598	0.00014724	0.000191146
28.136	4.3681e-05	0.000102611	0.000147041	0.000191108
28.1602	4.36791e-05	0.000102594	0.000147173	0.000191087
28.1843	4.36531e-05	0.000102545	0.000147179	0.000191077
28.2084	4.36317e-05	0.000102517	0.000147116	0.000191085
28.2321	4.36524e-05	0.000102499	0.000146994	0.000191026
28.2567	4.36479e-05	0.000102478	0.000147074	0.000191021
28.2807	4.36188e-05	0.000102489	0.000147181	0.000190961
28.306	4.36385e-05	0.000102476	0.00014716	0.000190952
28.3294	4.36416e-05	0.000102468	0.000146874	0.000190932
28.3544	4.36333e-05	0.000102447	0.000146833	0.000190898
28.3786	4.36538e-05	0.000102466	0.000146876	0.000190904
28.4028	4.36517e-05	0.000102424	0.000146976	0.000190799
28.4274	4.36417e-05	0.000102403	0.000146701	0.000190836
28.4673	4.36304e-05	0.000102342	0.000146705	0.000190784
28.4913	4.36802e-05	0.000102346	0.000146695	0.000190765
28.5182	4.36755e-05	0.000102344	0.000146514	0.000190757
28.543	4.36695e-05	0.000102315	0.000146758	0.000190714
28.5669	4.36637e-05	0.000102338	0.000146753	0.000190669
28.5916	4.36582e-05	0.000102321	0.000146716	0.000190601
28.6172	4.36468e-05	0.000102339	0.000146666	0.000190609
28.6414	4.3661e-05	0.000102352	0.000146766	0.000190621
28.6663	4.36706e-05	0.00010235	0.000146544	0.000190618
28.692	4.36602e-05	0.000102343	0.00014668	0.000190609
28.7159	4.36974e-05	0.000102277	0.000146533	0.000190584
28.7401	4.3688e-05	0.000102232	0.000146219	0.00019058
28.765	4.37294e-05	0.000102206	0.000146391	0.000190505
28.7893	4.36844e-05	0.000102209	0.000146319	0.000190427
28.8144	4.37094e-05	0.00010221	0.000146558	0.000190391
28.8392	4.36881e-05	0.000102146	0.000146479	0.000190481
28.8638	4.36477e-05	0.00010217	0.000146814	0.000190434
28.8889	4.36232e-05	0.000102117	0.000146562	0.000190451
28.9132	4.36494e-05	0.000102142	0.000146348	0.000190433
28.938	4.36558e-05	0.000102147	0.000146411	0.00019039
28.9637	4.369e-05	0.000102177	0.000146187	0.000190368
28.9963	4.36991e-05	0.000102191	0.000146241	0.000190364
29.0202	4.37251e-05	0.000102215	0.000146114	0.000190341
29.0472	4.37214e-05	0.000102254	0.000146272	0.000190316
29.0717	4.36942e-05	0.000102176	0.00014631	0.000190229
29.096	4.37115e-05	0.000102142	0.00014616	0.000190175
29.121	4.37145e-05	0.000102124	0.000146337	0.000190163
29.1453	4.37345e-05	0.000102117	0.000146188	0.000190188
29.1701	4.37212e-05	0.00010211	0.000146071	0.000190074
29.1942	4.37118e-05	0.000102108	0.000146211	0.000189979
29.2183	4.37445e-05	0.000102079	0.000146164	0.000189957
29.2439	4.37524e-05	0.000102088	0.000146202	0.000189949
29.268	4.37266e-05	0.000101996	0.000145939	0.000189925
29.2924	4.36921e-05	0.000102031	0.000145835	0.000189885
29.3171	4.37572e-05	0.000102075	0.000145799	0.000189869
29.3414	4.37201e-05	0.000102055	0.000145881	0.000189866
29.3659	4.37247e-05	0.000102125	0.000145918	0.00018985
29.3898	4.37374e-05	0.000101951	0.000145624	0.000189912
29.4145	4.37199e-05	0.000101981	0.000145689	0.000189966
29.4385	4.37938e-05	0.000101928	0.000145807	0.000189963
29.4636	4.37998e-05	0.000101877	0.000145742	0.000189879
29.4877	4.37702e-05	0.000101878	0.000145676	0.000189865
29.5249	4.38074e-05	0.000101829	0.000145807	0.00018982
29.5492	4.38606e-05	0.000101825	0.000145745	0.000189801
29.5763	4.3837e-05	0.000101821	0.000145491	0.000189728
29.6004	4.37912e-05	0.000101802	0.000145654	0.000189734
29.6244	4.38395e-05	0.000101794	0.000146043	0.000189645
29.6488	4.37996e-05	0.000101763	0.000145898	0.000189663
29.6733	4.37963e-05	0.000101769	0.000145791	0.00018962
29.6981	4.38546e-05	0.000101763	0.000145834	0.000189601
29.7229	4.38151e-05	0.000101782	0.000145835	0.000189565
29.7468	4.37577e-05	0.000101781	0.000145892	0.000189535
29.771	4.37933e-05	0.000101752	0.000145684	0.00018951
29.7954	4.38102e-05	0.000101711	0.00014574	0.000189554
29.8206	4.38118e-05	0.000101711	0.000145636	0.000189561
29.845	4.37834e-05	0.000101721	0.00014584	0.00018954
29.8709	4.38169e-05	0.000101704	0.000145806	0.000189528
29.8951	4.38681e-05	0.000101697	0.000145508	0.000189521
29.9192	4.38313e-05	0.00010169	0.000145457	0.000189497
29.9439	4.3807e-05	0.000101725	0.000145435	0.000189434
29.968	4.38088e-05	0.000101761	0.000145638	0.000189456
29.9921	4.38337e-05	0.00010176	0.000145457	0.000189431
30.0158	4.38356e-05	0.000101818	0.000145151	0.000189384
30.0537	4.38918e-05	0.000101698	0.000145462	0.000189419
30.079	4.38823e-05	0.000101679	0.000145299	0.000189332
30.1058	4.38782e-05	0.000101707	0.000145228	0.000189376
30.1302	4.38334e-05	0.00010169	0.000145088	0.000189397
30.1546	4.38659e-05	0.000101678	0.000145479	0.000189322
30.1791	4.3854e-05	0.000101676	0.000145509	0.000189287
30.2035	4.38411e-05	0.000101627	0.000145617	0.000189279
30.2277	4.38544e-05	0.000101631	0.000145457	0.000189213
30.2514	4.38434e-05	0.000101628	0.000145249	0.000189262
30.2756	4.38431e-05	0.000101582	0.000145353	0.000189185
30.2996	4.38625e-05	0.000101599	0.000145274	0.000189161
30.3247	4.38469e-05	0.000101638	0.00014501	0.000189154
30.3489	4.38181e-05	0.000101617	0.000145288	0.000189151
30.3731	4.38998e-05	0.000101629	0.000145233	0.000189133
30.3988	4.38926e-05	0.000101621	0.000145056	0.000189144
30.4228	4.38788e-05	0.000101618	0.000145033	0.000189118
30.4476	4.38959e-05	0.000101563	0.000145055	0.000189117
30.4726	4.39326e-05	0.000101535	0.000145183	0.000189082
30.4966	4.39329e-05	0.000101472	0.000145146	0.00018906
30.5207	4.39378e-05	0.000101456	0.000144932	0.000189049
30.5454	4.39712e-05	0.000101463	0.000144779	0.000188963
30.5841	4.39321e-05	0.000101469	0.000144684	0.000189002
30.6083	4.39544e-05	0.000101442	0.000145093	0.000189009
30.6348	4.39624e-05	0.000101439	0.000145122	0.000188981
30.6595	4.39046e-05	0.00010147	0.000145059	0.000188945
30.6835	4.38842e-05	0.00010143	0.000144822	0.000188944
30.7077	4.38904e-05	0.000101372	0.000144794	0.000188921
30.7325	4.39193e-05	0.00010138	0.000144695	0.000188935
30.7564	4.38865e-05	0.000101356	0.000144515	0.000188949
30.7805	4.38766e-05	0.00010134	0.000144519	0.000188883
30.805	4.39029e-05	0.000101333	0.000144621	0.000188869
30.8286	4.38752e-05	0.00010133	0.000144575	0.000188866
30.8531	4.38276e-05	0.000101303	0.000144613	0.00018885
30.8784	4.38232e-05	0.000101264	0.000144611	0.00018887
30.9031	4.38905e-05	0.000101267	0.000144516	0.000188788
30.9282	4.38739e-05	0.000101276	0.000144826	0.000188786
30.9522	4.38926e-05	0.000101263	0.000144671	0.000188758
30.9759	4.38535e-05	0.000101321	0.000144769	0.000188784
30.9997	4.38468e-05	0.000101271	0.000144655	0.000188744
31.0246	4.39023e-05	0.00010124	0.00014462	0.000188712
31.0496	4.38618e-05	0.000101234	0.000144582	0.000188728
31.0744	4.38507e-05	0.000101211	0.000144421	0.000188693
31.11	4.38978e-05	0.000101144	0.000144616	0.000188639
31.1343	4.38941e-05	0.00010118	0.000144539	0.000188658
31.161	4.38991e-05	0.000101196	0.000144662	0.000188672
31.1846	4.3854e-05	0.000101242	0.000144614	0.000188709
31.209	4.38343e-05	0.000101204	0.000144507	0.000188697
31.2331	4.38665e-05	0.000101122	0.000144542	0.000189286
31.2582	4.38436e-05	0.000101097	0.000144375	0.00018965
31.2822	4.38746e-05	0.00010113	0.000144277	0.000189554
31.3079	4.38972e-05	0.000101236	0.000144115	0.000189465
31.3322	4.38948e-05	0.000101237	0.000144036	0.000189403
31.357	4.38982e-05	0.00010118	0.000143981	0.00018933
31.3818	4.39055e-05	0.000101148	0.00014434	0.000189265
31.4061	4.39497e-05	0.000101174	0.000144334	0.000189258
31.4308	4.39414e-05	0.00010118	0.000144134	0.000189204
31.4549	4.39017e-05	0.000101095	0.000144038	0.000189187
31.4793	4.39357e-05	0.000101071	0.000144041	0.000189149
31.5037	4.39733e-05	0.000101036	0.000144033	0.000189097
31.5277	4.39546e-05	0.000101026	0.000144256	0.00018905
31.5514	4.39513e-05	0.000101031	0.000143958	0.000189033
31.5757	4.39301e-05	0.000100994	0.000143878	0.000189023
31.6005	4.39617e-05	0.000100998	0.000144016	0.000188983
31.6396	4.39617e-05	0.00010099	0.000144051	0.000188886
31.6641	4.39287e-05	0.000100973	0.0001438	0.000188864
31.6906	4.39468e-05	0.000100998	0.000144026	0.000188862
31.7163	4.39142e-05	0.00010099	0.000144055	0.000188821
31.7411	4.39966e-05	0.000100976	0.00014396	0.00018891
31.7655	4.39863e-05	0.000100948	0.000144037	0.000188802
31.7903	4.39533e-05	0.00010096	0.000143878	0.000188797
31.8153	4.39525e-05	0.000100946	0.000143856	0.000188752
31.8396	4.39262e-05	0.000100975	0.000143947	0.000188738
31.8639	4.39092e-05	0.000100922	0.000143811	0.000188692
31.8873	4.39056e-05	0.000100912	0.000143637	0.000188639
31.9123	4.39284e-05	0.000100902	0.000143673	0.000188609
31.9373	4.39185e-05	0.000100893	0.000143565	0.000188561
31.9614	4.39065e-05	0.00010087	0.00014341	0.000188527
31.9851	4.39021e-05	0.000100858	0.000143405	0.00018856
32.009	4.39433e-05	0.00010092	0.000143443	0.000188564
32.034	4.39412e-05	0.000100867	0.00014347	0.000188502
32.0576	4.39492e-05	0.000100869	0.000143437	0.000188526
32.082	4.39425e-05	0.000100871	0.000143332	0.000188465
32.106	4.39894e-05	0.000100877	0.00014341	0.000188412
32.1308	4.39591e-05	0.000100891	0.000143369	0.000188332
32.1641	4.39615e-05	0.000100836	0.000143345	0.000188356
32.1886	4.39808e-05	0.000100845	0.000143339	0.000188206
32.2155	4.39759e-05	0.000100796	0.000143423	0.000188208
32.2398	4.39682e-05	0.000100817	0.000143235	0.000188216
32.2639	4.39676e-05	0.000100817	0.000143419	0.000188134
32.2878	4.39764e-05	0.000100814	0.000143461	0.000188084
32.3124	4.39834e-05	0.000100833	0.000143433	0.000188033
32.3377	4.39788e-05	0.000100809	0.000143151	0.000188004
32.3631	4.39977e-05	0.000100795	0.000143147	0.000187966
32.3871	4.40402e-05	0.000100756	0.000142899	0.000188031
32.411	4.40157e-05	0.000100752	0.000143187	0.000187977
32.4361	4.39859e-05	0.000100713	0.000143067	0.000187972
32.4607	4.40132e-05	0.00010073	0.000143154	0.000187907
32.4856	4.40134e-05	0.000100725	0.000143271	0.00018789
32.5099	4.40295e-05	0.000100723	0.000143146	0.000187854
32.5342	4.40357e-05	0.000100753	0.000143114	0.000187845
32.5579	4.4029e-05	0.000100723	0.000143113	0.000187771
32.5834	4.40722e-05	0.000100695	0.0001431	0.00018789
32.6078	4.4089e-05	0.000100715	0.00014304	0.000187922
32.633	4.40759e-05	0.000100701	0.00014304	0.000187807
32.6579	4.40538e-05	0.000100691	0.000142992	0.000187764
32.6906	4.40974e-05	0.000100675	0.000142924	0.000187702
32.7157	4.40632e-05	0.000100648	0.000142956	0.000187613
32.7426	4.4104e-05	0.000100684	0.000142832	0.000187674
32.7675	4.41006e-05	0.000100664	0.000142921	0.000187655
32.7913	4.40757e-05	0.000100603	0.000142952	0.000187645
32.8168	4.41322e-05	0.000100604	0.000142797	0.000187579
32.8413	4.40825e-05	0.000100606	0.000142992	0.000187598
32.8656	4.41014e-05	0.000100601	0.000142968	0.000187544
32.8901	4.41212e-05	0.000100569	0.000143071	0.000187524
32.9155	4.41238e-05	0.000100521	0.00014283	0.000187524
32.9396	4.41214e-05	0.00010052	0.000142924	0.000187451
32.964	4.41358e-05	0.000100516	0.000143018	0.000187492
32.9877	4.41217e-05	0.000100518	0.000142959	0.000187553
33.0117	4.40711e-05	0.000100543	0.000142879	0.000187577
33.0364	4.41271e-05	0.000100558	0.000142939	0.000187544
33.0603	4.41361e-05	0.000100586	0.000142937	0.000187525
33.085	4.41099e-05	0.000100547	0.000142917	0.000187502
33.1099	4.41037e-05	0.000100519	0.000142883	0.000187475
33.1346	4.4136e-05	0.00010052	0.000142745	0.000187484
33.159	4.41264e-05	0.000100532	0.000142716	0.000187454
33.1833	4.41576e-05	0.000100561	0.00014268	0.000187411
33.221	4.4095e-05	0.00010055	0.000142785	0.00018733
33.2451	4.41011e-05	0.00010056	0.000142806	0.000187385
33.2718	4.40749e-05	0.00010055	0.000142593	0.000187368
33.2958	4.40728e-05	0.000100572	0.000142535	0.000187339
33.3206	4.41186e-05	0.000100557	0.000142674	0.000187384
33.3449	4.41324e-05	0.000100536	0.000142724	0.000187379
33.3697	4.41093e-05	0.000100527	0.000142699	0.000187415
33.3939	4.40999e-05	0.000100528	0.000142927	0.000187363
33.4181	4.41e-05	0.000100563	0.000142544	0.000187355
33.4424	4.40773e-05	0.000100558	0.000142676	0.000187349
33.4661	4.4064e-05	0.000100561	0.00014254	0.000187309
33.4903	4.40847e-05	0.000100543	0.000142989	0.00018729
33.5142	4.40843e-05	0.000100464	0.000142492	0.000187328
33.5386	4.41081e-05	0.000100488	0.00014273	0.000187315
33.5633	4.41241e-05	0.000100538	0.000142449	0.000187273
33.588	4.41239e-05	0.000100527	0.000142728	0.0001873
33.6127	4.4124e-05	0.000100466	0.000142807	0.000187276
33.637	4.41644e-05	0.000100434	0.00014255	0.000187245
33.661	4.41389e-05	0.000100397	0.000142394	0.000187234
33.6854	4.41424e-05	0.000100362	0.000142666	0.000187233
33.7103	4.41225e-05	0.00010037	0.000142599	0.000187238
33.746	4.41501e-05	0.000100358	0.000142282	0.000187242
33.7709	4.41736e-05	0.000100436	0.000142401	0.000187262
33.7977	4.41762e-05	0.000100506	0.000142117	0.0001872
33.8222	4.41129e-05	0.000100366	0.00014235	0.000187196
33.8473	4.40956e-05	0.000100421	0.000142592	0.000187207
33.8714	4.412e-05	0.000100357	0.000142362	0.000187209
33.8957	4.41542e-05	0.000100332	0.000142554	0.000187201
33.9219	4.41555e-05	0.000100354	0.000142308	0.000187143
33.947	4.4174e-05	0.000100294	0.000142102	0.000187106
33.9716	4.41481e-05	0.000100745	0.00014211	0.000187102
33.9965	4.41316e-05	0.000100342	0.00014203	0.000187112
34.0205	4.41292e-05	0.000100324	0.000142386	0.000187111
34.045	4.41602e-05	0.000100359	0.000143181	0.000187076
34.0689	4.41322e-05	0.000100338	0.000142266	0.000187045
34.093	4.41586e-05	0.000100293	0.000142153	0.000186994
34.117	4.41538e-05	0.000100242	0.000142227	0.000186964
34.1417	4.41743e-05	0.000100242	0.000142458	0.000186975
34.1658	4.42265e-05	0.000100257	0.00014251	0.000187009
34.1903	4.42045e-05	0.000100232	0.000142452	0.000186989
34.2144	4.42226e-05	0.000100224	0.000142307	0.000187005
34.2389	4.41621e-05	0.000100186	0.000142285	0.000187003
34.2706	4.41359e-05	0.000100181	0.000142142	0.000186948
34.2951	4.41638e-05	0.000100174	0.000142418	0.000186925
34.3219	4.41809e-05	0.000100244	0.000142328	0.000186954
34.3464	4.41808e-05	0.000100227	0.000142248	0.00018697
34.3717	4.41489e-05	0.000100226	0.000142129	0.000186957
34.3962	4.41611e-05	0.000100193	0.000142192	0.000186932
34.4202	4.41822e-05	0.000100209	0.000142081	0.000186939
34.445	4.41429e-05	0.000100209	0.000141957	0.000186907
34.4685	4.41449e-05	0.000100204	0.000142216	0.000186902
34.4927	4.41297e-05	0.000100184	0.000142483	0.000186894
34.5182	4.41293e-05	0.000100161	0.000142189	0.000186888
34.5421	4.41172e-05	0.000100147	0.000142017	0.000186888
34.5662	4.41417e-05	0.000100127	0.000141809	0.000186893
34.5915	4.41497e-05	0.00010013	0.000141782	0.000186824
34.6152	4.4144e-05	0.000100125	0.000141752	0.000186788
34.639	4.41465e-05	0.000100148	0.000141748	0.0001868
34.6626	4.41223e-05	0.000100138	0.000141741	0.000186746
34.6869	4.41562e-05	0.000100214	0.000141658	0.00018669
34.7111	4.41608e-05	0.000100172	0.000141662	0.000186769
34.7356	4.41152e-05	0.000100118	0.000141822	0.000186788
34.7596	4.41277e-05	0.000100085	0.000141632	0.000186822
34.7961	4.41289e-05	0.000100064	0.000141834	0.000186786
34.8213	4.4157e-05	0.000100031	0.000141718	0.000186825
34.8483	4.41443e-05	0.000100014	0.000141633	0.000186797
34.8726	4.41285e-05	0.000100029	0.000141709	0.000186773
34.8968	4.41459e-05	0.000100054	0.000141673	0.000186749
34.9211	4.41474e-05	0.000100012	0.000141502	0.000186721
34.9834	4.41499e-05	9.9997e-05	0.000141767	0.000186726
35.0087	4.41675e-05	0.000100038	0.000141694	0.000186675
35.0341	4.41904e-05	9.9997e-05	0.000141928	0.00018666
35.0586	4.41756e-05	9.9983e-05	0.000141751	0.000186648
35.0826	4.41994e-05	0.0001	0.000141552	0.000186623
35.1071	4.42081e-05	9.9964e-05	0.000141533	0.000186618
35.1305	4.4189e-05	0.000100005	0.000141526	0.000186599
35.1559	4.41941e-05	9.9971e-05	0.000141528	0.000186582
35.1795	4.42446e-05	9.9983e-05	0.000141267	0.000186606
35.2044	4.42512e-05	9.9987e-05	0.00014145	0.000186615
35.2288	4.42297e-05	9.9958e-05	0.000141324	0.00018658
35.2537	4.42098e-05	9.9943e-05	0.000141333	0.000186575
35.2791	4.42577e-05	9.9952e-05	0.000141227	0.000186622
35.3274	4.42667e-05	9.995e-05	0.000141288	0.000186588
35.3515	4.42787e-05	9.9995e-05	0.000141346	0.000186556
35.3783	4.43358e-05	9.9978e-05	0.000141344	0.000186554
35.4036	4.4282e-05	9.9971e-05	0.000141255	0.000186546
35.4274	4.4269e-05	9.9974e-05	0.000141332	0.000186589
35.4516	4.4315e-05	9.9967e-05	0.000141291	0.000186562
35.4759	4.42754e-05	9.9994e-05	0.000141094	0.00018654
35.5004	4.43142e-05	9.9966e-05	0.000141144	0.000186528
35.5251	4.4272e-05	9.9957e-05	0.000141277	0.000186525
35.5493	4.42759e-05	9.9904e-05	0.000141248	0.000186544
35.5727	4.42637e-05	9.9899e-05	0.000141281	0.000186533
35.5979	4.42751e-05	9.99e-05	0.000141297	0.000186526
35.6216	4.42615e-05	9.991e-05	0.000141588	0.000186491
35.6466	4.42728e-05	9.9879e-05	0.0001413	0.000186463
35.6703	4.42758e-05	9.9855e-05	0.000141484	0.000186455
35.6947	4.42544e-05	9.9805e-05	0.000141158	0.000186475
35.7189	4.42555e-05	9.9795e-05	0.000140995	0.000186445
35.7437	4.42736e-05	9.9824e-05	0.00014112	0.000186469
35.7677	4.42672e-05	9.9862e-05	0.000140969	0.000186434
35.792	4.42789e-05	9.9818e-05	0.000141284	0.000186429
35.8174	4.43223e-05	9.9809e-05	0.000141012	0.000186424
35.8518	4.43284e-05	9.9778e-05	0.000140969	0.000186399
35.8756	4.43422e-05	9.9743e-05	0.000141161	0.000186385
35.903	4.42997e-05	9.9765e-05	0.000141149	0.000186348
35.9274	4.42562e-05	9.9777e-05	0.000140932	0.000186385
35.9515	4.42505e-05	9.9746e-05	0.000140979	0.000186397
35.9761	4.42405e-05	9.9733e-05	0.000140702	0.000186381
36.0004	4.42775e-05	9.9687e-05	0.000140903	0.000186341
36.0247	4.42758e-05	9.9672e-05	0.000141236	0.000186353
36.0492	4.42879e-05	9.9701e-05	0.000141031	0.000186329
36.0745	4.42994e-05	9.966e-05	0.000140976	0.000186325
36.0987	4.42771e-05	9.9669e-05	0.000140966	0.000186328
36.1244	4.42857e-05	9.9651e-05	0.000140869	0.000186327
36.1481	4.42793e-05	9.9683e-05	0.000140864	0.000186332
36.1723	4.43166e-05	9.9625e-05	0.000140878	0.000186304
36.198	4.43211e-05	9.9666e-05	0.000140754	0.000186296
36.2222	4.43281e-05	9.9655e-05	0.000141006	0.000186269
36.2474	4.43183e-05	9.9669e-05	0.000140706	0.000186269
36.2719	4.43066e-05	9.9648e-05	0.00014107	0.000186234
36.2967	4.43024e-05	9.96e-05	0.00014094	0.000186186
36.321	4.43285e-05	9.9579e-05	0.000141078	0.000186182
36.3458	4.43336e-05	9.959e-05	0.000140781	0.000186235
36.3822	4.43328e-05	9.9615e-05	0.000140794	0.000186191
36.4078	4.43292e-05	9.9609e-05	0.00014095	0.000186187
36.4349	4.43638e-05	9.9626e-05	0.000141165	0.000186175
36.4592	4.43447e-05	9.9615e-05	0.000140888	0.000186122
36.4831	4.43612e-05	9.9662e-05	0.000140726	0.000186155
36.5074	4.43709e-05	9.9663e-05	0.000140907	0.000186163
36.5315	4.43731e-05	9.9633e-05	0.000140747	0.000186127
36.5557	4.43514e-05	9.9661e-05	0.000140826	0.000186094
36.5795	4.43573e-05	9.968e-05	0.000140864	0.000186129
36.6041	4.43439e-05	9.9701e-05	0.000140928	0.000186108
36.6288	4.43519e-05	9.972e-05	0.000140822	0.000186117
36.6529	4.43518e-05	9.9567e-05	0.000140599	0.000186163
36.6777	4.43977e-05	9.9545e-05	0.000140841	0.000186119
36.7015	4.43836e-05	9.9493e-05	0.000140754	0.00018613
36.7263	4.43966e-05	9.9552e-05	0.000140674	0.00018616
36.7505	4.43694e-05	9.9547e-05	0.000140675	0.000186155
36.7759	4.43718e-05	9.955e-05	0.000140528	0.00018617
36.8001	4.43391e-05	9.9519e-05	0.000140608	0.000186144
36.8235	4.43563e-05	9.953e-05	0.000140568	0.000186118
36.8483	4.43828e-05	9.9536e-05	0.000140645	0.000186107
36.8722	4.44243e-05	9.952e-05	0.000140548	0.000186101
36.9132	4.43855e-05	9.9499e-05	0.000140427	0.000186125
36.9379	4.43902e-05	9.9535e-05	0.000140341	0.000186074
36.9647	4.43816e-05	9.9525e-05	0.000140557	0.000186026
36.9884	4.44213e-05	9.954e-05	0.000140397	0.000186037
37.0123	4.44107e-05	9.9485e-05	0.000140705	0.000186036
37.0364	4.44164e-05	9.9566e-05	0.000140486	0.000186038
37.0605	4.44372e-05	9.9543e-05	0.000140516	0.000186027
37.0845	4.44038e-05	9.9584e-05	0.000140433	0.000186028
37.1095	4.4402e-05	9.9567e-05	0.000140623	0.000186015
37.1339	4.43893e-05	9.9521e-05	0.000140617	0.000185975
37.1589	4.43944e-05	9.9512e-05	0.000140839	0.000185966
37.1837	4.44256e-05	9.9486e-05	0.000141162	0.000185905
37.2078	4.4433e-05	9.9462e-05	0.000141012	0.000185876
37.2329	4.44348e-05	9.9487e-05	0.00014081	0.000185877
37.2571	4.44217e-05	9.9481e-05	0.000140892	0.00018588
37.2813	4.44223e-05	9.9505e-05	0.000140762	0.00018588
37.3052	4.44196e-05	9.9493e-05	0.000140539	0.000185958
37.3299	4.44219e-05	9.9504e-05	0.000140924	0.000185943
37.3539	4.44189e-05	9.9491e-05	0.000140659	0.000185941
37.3777	4.44668e-05	9.9481e-05	0.000140898	0.000185942
37.4027	4.44495e-05	9.9458e-05	0.000140728	0.000185898
37.4584	4.44738e-05	9.9447e-05	0.000140566	0.000185909
37.4823	4.44725e-05	9.95e-05	0.000140647	0.000185877
37.5062	4.44561e-05	9.9496e-05	0.000140439	0.000185888
37.5302	4.44671e-05	9.9407e-05	0.00014066	0.000185879
37.5553	4.45173e-05	9.9391e-05	0.000140854	0.00018582
37.58	4.45142e-05	9.9375e-05	0.000140744	0.000185808
37.6041	4.45182e-05	9.9366e-05	0.000140845	0.000185789
37.6287	4.45199e-05	9.9343e-05	0.000140826	0.000185778
37.6536	4.45087e-05	9.9373e-05	0.000140763	0.000185787
37.6779	4.45153e-05	9.9355e-05	0.000140584	0.000185776
37.7023	4.45127e-05	9.9373e-05	0.000140594	0.000185821
37.7273	4.44943e-05	9.9368e-05	0.000140721	0.000185835
37.752	4.45048e-05	9.9372e-05	0.000140601	0.000185772
37.7779	4.44846e-05	9.9375e-05	0.00014066	0.000185802
37.8021	4.45406e-05	9.9381e-05	0.000140715	0.000185833
37.8273	4.45199e-05	9.9353e-05	0.000140728	0.000185825
37.8525	4.45245e-05	9.9327e-05	0.000140957	0.000185793
37.8768	4.45113e-05	9.9373e-05	0.000140454	0.000185774
37.9014	4.45149e-05	9.9357e-05	0.000140371	0.000185778
37.9262	4.45018e-05	9.9369e-05	0.000140611	0.000185757
37.96	4.45413e-05	9.9403e-05	0.000140498	0.000185749
37.9845	4.45477e-05	9.9416e-05	0.0001409	0.000185697
38.0121	4.4534e-05	9.9368e-05	0.000140589	0.000185679
38.0374	4.45267e-05	9.933e-05	0.000140674	0.000185594
38.0621	4.45242e-05	9.9301e-05	0.000140772	0.000185593
38.0862	4.45561e-05	9.9335e-05	0.000140449	0.000185604
38.111	4.45709e-05	9.9362e-05	0.00014051	0.00018557
38.1351	4.45623e-05	9.9354e-05	0.000140528	0.000185644
38.1596	4.45409e-05	9.9327e-05	0.000140567	0.000185662
38.1838	4.45541e-05	9.9361e-05	0.000140624	0.00018561
38.2062	4.45537e-05	9.9333e-05	0.000140533	0.000185609
38.2287	4.45486e-05	9.9328e-05	0.000140364	0.000185631
38.2511	4.45557e-05	9.9326e-05	0.000140346	0.000185628
38.2752	4.45805e-05	9.9323e-05	0.000140119	0.000185582
38.2996	4.4572e-05	9.9306e-05	0.000140229	0.00018557
38.3235	4.45683e-05	9.9377e-05	0.000140223	0.000185566
38.3486	4.46099e-05	9.9315e-05	0.000140802	0.000185548
38.3726	4.45962e-05	9.93e-05	0.000140318	0.000185557
38.397	4.45754e-05	9.9368e-05	0.00014052	0.000185534
38.4208	4.45536e-05	9.9256e-05	0.000140403	0.000185533
38.4444	4.45846e-05	9.9244e-05	0.000140258	0.000185523
38.4905	4.46122e-05	9.9232e-05	0.000140163	0.000185516
38.5154	4.4577e-05	9.9185e-05	0.000140255	0.000185404
38.5425	4.46131e-05	9.918e-05	0.000140159	0.000185424
38.5664	4.46204e-05	9.9182e-05	0.000140089	0.000185397
38.5914	4.45905e-05	9.9168e-05	0.000140191	0.000185363
38.6157	4.46208e-05	9.9167e-05	0.000140063	0.00018538
38.6399	4.46317e-05	9.9203e-05	0.000140369	0.0001854
38.6643	4.4606e-05	9.9206e-05	0.000140309	0.000185366
38.6894	4.45937e-05	9.921e-05	0.000140348	0.000185379
38.7129	4.46101e-05	9.9172e-05	0.000140006	0.000185494
38.7367	4.46183e-05	9.919e-05	0.000140096	0.000185548
38.7619	4.4639e-05	9.9288e-05	0.000140103	0.000185559
38.7873	4.46011e-05	9.9228e-05	0.00014026	0.0001856
38.8111	4.45799e-05	9.919e-05	0.000140122	0.000185617
38.8357	4.45625e-05	9.9155e-05	0.000139933	0.00018564
38.8612	4.45608e-05	9.9177e-05	0.000139927	0.000185591
38.8865	4.45732e-05	9.918e-05	0.000140113	0.000185604
38.9118	4.45915e-05	9.9171e-05	0.000139828	0.000185622
38.9362	4.45761e-05	9.9122e-05	0.00013989	0.000185596
38.9609	4.46066e-05	9.908e-05	0.000140227	0.000185563
38.9846	4.46095e-05	9.9288e-05	0.000140072	0.000185602
39.0165	4.45751e-05	9.9141e-05	0.000140804	0.000185583
39.0403	4.46016e-05	9.9068e-05	0.000140709	0.000185549
39.0669	4.45947e-05	9.9071e-05	0.000140621	0.000185522
39.0905	4.46191e-05	9.9069e-05	0.00014041	0.000185513
39.1152	4.46309e-05	9.9048e-05	0.000140551	0.000185454
39.1393	4.4609e-05	9.9058e-05	0.0001402	0.000185497
39.1642	4.46239e-05	9.904e-05	0.000140431	0.000185471
39.1883	4.46004e-05	9.9052e-05	0.000140345	0.000185425
39.2128	4.46066e-05	9.9002e-05	0.000139994	0.000185384
39.2369	4.45879e-05	9.8997e-05	0.00014021	0.000185524
39.2611	4.45873e-05	9.9033e-05	0.000140038	0.00018637
39.2851	4.46164e-05	9.9074e-05	0.000140276	0.000186122
39.3095	4.46277e-05	9.9052e-05	0.000140378	0.000185875
39.3333	4.46412e-05	9.9044e-05	0.000140283	0.000185817
39.358	4.46371e-05	9.9012e-05	0.000140113	0.000185711
39.3821	4.46362e-05	9.9011e-05	0.000139877	0.000185663
39.407	4.4645e-05	9.8992e-05	0.000140437	0.000185559
39.4323	4.46694e-05	9.9004e-05	0.000140702	0.000185474
39.4568	4.46573e-05	9.8993e-05	0.000140063	0.000185515
39.4817	4.46863e-05	9.9e-05	0.000139935	0.000185478
39.5067	4.46642e-05	9.8977e-05	0.000140233	0.000185451
39.5425	4.4647e-05	9.8987e-05	0.000140081	0.000185421
39.5671	4.46531e-05	9.9038e-05	0.000140012	0.000185349
39.5934	4.46627e-05	9.8976e-05	0.000139948	0.000185326
39.6172	4.46549e-05	9.8974e-05	0.000140073	0.000185263
39.6423	4.46547e-05	9.8954e-05	0.000140118	0.000185371
39.6667	4.46763e-05	9.8955e-05	0.000139868	0.000185323
39.6915	4.46639e-05	9.8993e-05	0.00013968	0.000185334
39.7171	4.46636e-05	9.8983e-05	0.000139877	0.000185298
39.7408	4.46514e-05	9.8909e-05	0.000139836	0.000185281
39.765	4.46846e-05	9.894e-05	0.00014014	0.000185251
39.7897	4.4683e-05	9.8912e-05	0.00013978	0.000185225
39.8146	4.4677e-05	9.894e-05	0.000139757	0.0001852
39.8387	4.46623e-05	9.8939e-05	0.000139856	0.00018519
39.8623	4.47087e-05	9.8944e-05	0.000140026	0.000185203
39.8861	4.47042e-05	9.8914e-05	0.000139901	0.000185187
39.9104	4.47211e-05	9.8943e-05	0.000139921	0.000185176
39.9358	4.47202e-05	9.8917e-05	0.000139829	0.000185134
39.9609	4.47133e-05	9.8946e-05	0.000139927	0.000185114
39.9851	4.47073e-05	9.8925e-05	0.000139953	0.000185094
40.0104	4.47305e-05	9.8917e-05	0.000140043	0.000185084
40.0351	4.47527e-05	9.8939e-05	0.000139878	0.000185081
40.0697	4.47506e-05	9.8967e-05	0.000140046	0.000185074
40.0939	4.47864e-05	9.895e-05	0.000139992	0.000185063
40.1212	4.47737e-05	9.8981e-05	0.000139591	0.000185079
40.1468	4.47765e-05	9.9057e-05	0.000140288	0.000185054
40.1715	4.48019e-05	9.9e-05	0.00013989	0.000185065
40.1959	4.47893e-05	9.8994e-05	0.000139848	0.000185057
40.2199	4.48037e-05	9.8962e-05	0.000140067	0.000185078
40.2443	4.48014e-05	9.9013e-05	0.000140233	0.000185034
40.269	4.48114e-05	9.9032e-05	0.000139764	0.000184998
40.293	4.48061e-05	9.8931e-05	0.000140492	0.000184979
40.3174	4.47992e-05	9.8937e-05	0.000140385	0.000184977
40.3427	4.47737e-05	9.8951e-05	0.000139944	0.000184958
40.3667	4.4761e-05	9.892e-05	0.000140227	0.000184932
40.3902	4.47887e-05	9.892e-05	0.000140223	0.000184933
40.4153	4.47654e-05	9.8905e-05	0.000139916	0.000184936
40.4395	4.47958e-05	9.8879e-05	0.000140025	0.000184954
40.4646	4.47753e-05	9.8914e-05	0.0001398	0.000184914
40.4887	4.47642e-05	9.8884e-05	0.000139717	0.000184894
40.5128	4.47719e-05	9.8879e-05	0.00013959	0.000184883
40.5371	4.47658e-05	9.8886e-05	0.000139441	0.000184902
40.561	4.4776e-05	9.8879e-05	0.000139722	0.000184898
40.599	4.47814e-05	9.8882e-05	0.000139797	0.000184872
40.6243	4.47865e-05	9.8854e-05	0.000139302	0.000184867
40.6521	4.47939e-05	9.8881e-05	0.000139991	0.000184859
40.6762	4.48088e-05	9.8879e-05	0.000139404	0.000184872
40.6999	4.47955e-05	9.8837e-05	0.000139375	0.000184836
40.7244	4.47943e-05	9.8789e-05	0.000139899	0.000184805
40.7489	4.47987e-05	9.8809e-05	0.000139862	0.000184808
40.773	4.48089e-05	9.8824e-05	0.000139537	0.000184822
40.7969	4.48115e-05	9.8832e-05	0.000139858	0.000184808
40.8217	4.48262e-05	9.883e-05	0.000139275	0.000184772
40.8467	4.4822e-05	9.8795e-05	0.000139896	0.000184788
40.8712	4.4825e-05	9.8764e-05	0.000139754	0.00018479
40.8953	4.48636e-05	9.8784e-05	0.00013931	0.000184787
40.9198	4.48874e-05	9.8795e-05	0.000139868	0.00018477
40.9453	4.4872e-05	9.88e-05	0.000139505	0.000184764
40.969	4.48639e-05	9.8764e-05	0.000139592	0.000184767
40.9933	4.48327e-05	9.873e-05	0.00013945	0.000184763
41.0173	4.48477e-05	9.872e-05	0.000139933	0.000184737
41.0422	4.48441e-05	9.8724e-05	0.000139495	0.000184705
41.0671	4.48646e-05	9.8713e-05	0.000139856	0.000184678
41.0914	4.48861e-05	9.872e-05	0.000139978	0.000184674
41.1298	4.49173e-05	9.8732e-05	0.000139741	0.000184642
41.1539	4.49128e-05	9.8761e-05	0.000139409	0.000184648
41.1808	4.4909e-05	9.8752e-05	0.00013934	0.000184673
41.2049	4.48992e-05	9.8755e-05	0.000139808	0.000184664
41.2292	4.49201e-05	9.8731e-05	0.000139536	0.000184652
41.2537	4.49433e-05	9.8704e-05	0.000139493	0.000184676
41.2778	4.49222e-05	9.8674e-05	0.000139739	0.000184673
41.3025	4.49312e-05	9.8694e-05	0.000139608	0.000184665
41.3273	4.49205e-05	9.8707e-05	0.000139526	0.000184665
41.352	4.4903e-05	9.8674e-05	0.000139284	0.000184658
41.3761	4.48929e-05	9.8665e-05	0.000139343	0.000184623
41.4004	4.48713e-05	9.8675e-05	0.00013977	0.000184626
41.4242	4.4873e-05	9.8692e-05	0.000139589	0.000184577
41.4491	4.48778e-05	9.8727e-05	0.000139609	0.000184604
41.474	4.48595e-05	9.8706e-05	0.000139455	0.000184603
41.498	4.48767e-05	9.8716e-05	0.000139138	0.000184572
41.5227	4.48676e-05	9.8697e-05	0.000139676	0.000184635
41.5473	4.4848e-05	9.8685e-05	0.000139325	0.000184873
41.5721	4.48753e-05	9.8725e-05	0.000139385	0.000184735
41.5962	4.48703e-05	9.8704e-05	0.000139128	0.000184627
41.6208	4.48814e-05	9.8708e-05	0.00013974	0.000184627
41.6609	4.48696e-05	9.8727e-05	0.000139427	0.000184635
41.685	4.48768e-05	9.8733e-05	0.000139216	0.000184769
41.7116	4.48863e-05	9.8725e-05	0.000139464	0.00018465
41.7372	4.49118e-05	9.8704e-05	0.000139506	0.000184576
41.7621	4.49338e-05	9.8664e-05	0.000139089	0.000184506
41.787	4.49221e-05	9.8696e-05	0.000139441	0.000184541
41.8109	4.49143e-05	9.8684e-05	0.000139152	0.000184489
41.8356	4.48883e-05	9.8653e-05	0.000139583	0.000184467
41.8611	4.49312e-05	9.8664e-05	0.000139564	0.000184453
41.8858	4.49007e-05	9.8692e-05	0.000139461	0.00018448
41.9102	4.49021e-05	9.8709e-05	0.000139275	0.000184472
41.9357	4.49409e-05	9.87e-05	0.000139506	0.00018448
41.9601	4.49349e-05	9.8701e-05	0.000139332	0.00018442
41.9842	4.49582e-05	9.864e-05	0.000139306	0.00018438
42.0083	4.49481e-05	9.8678e-05	0.00013923	0.0001844
42.0321	4.49563e-05	9.868e-05	0.00013912	0.000184415
42.0563	4.49831e-05	9.8634e-05	0.000139135	0.000184369
42.0817	4.49541e-05	9.8612e-05	0.000138897	0.000184355
42.1058	4.49799e-05	9.8624e-05	0.000139126	0.000184327
42.1299	4.49834e-05	9.8606e-05	0.000139059	0.000184342
42.1552	4.49747e-05	9.8614e-05	0.0001389	0.000184341
42.193	4.5004e-05	9.8634e-05	0.000139162	0.000184281
42.2174	4.50526e-05	9.863e-05	0.000139289	0.000184258
42.2444	4.49853e-05	9.8628e-05	0.000139063	0.000184276
42.2692	4.50134e-05	9.8638e-05	0.000139117	0.000184286
42.2938	4.50208e-05	9.8648e-05	0.000139243	0.000184249
42.3188	4.50107e-05	9.8604e-05	0.000139008	0.000184243
42.3426	4.50449e-05	9.8577e-05	0.000139186	0.000184262
42.3665	4.50378e-05	9.8605e-05	0.000139108	0.000184236
42.3918	4.5038e-05	9.8585e-05	0.000139093	0.000184211
42.4162	4.50342e-05	9.8569e-05	0.000138799	0.000184204
42.4404	4.50666e-05	9.8535e-05	0.000139231	0.000184192
42.4646	4.5036e-05	9.8571e-05	0.000138889	0.000184209
42.4901	4.5031e-05	9.857e-05	0.000139065	0.000184215
42.5142	4.50457e-05	9.8571e-05	0.000139149	0.000184208
42.5383	4.50613e-05	9.8541e-05	0.000139096	0.000184186
42.5622	4.50186e-05	9.8533e-05	0.000139036	0.000184178
42.5862	4.50412e-05	9.8527e-05	0.000138894	0.000184168
42.6102	4.50093e-05	9.8515e-05	0.000139034	0.000184158
42.6344	4.50377e-05	9.8517e-05	0.000139137	0.000184142
42.6596	4.50196e-05	9.8534e-05	0.000138973	0.000184126
42.6841	4.50442e-05	9.8544e-05	0.000139048	0.000184114
42.7199	4.50482e-05	9.8519e-05	0.00013915	0.000184138
42.7444	4.50605e-05	9.8497e-05	0.0001393	0.00018411
42.7726	4.50573e-05	9.8515e-05	0.000139236	0.0001841
42.7971	4.50313e-05	9.8524e-05	0.000139004	0.000184097
42.8219	4.50198e-05	9.8506e-05	0.000139082	0.000184102
42.8464	4.5004e-05	9.8537e-05	0.000138928	0.000184125
42.8716	4.50369e-05	9.8529e-05	0.000139121	0.000184105
42.8962	4.50285e-05	9.8491e-05	0.000139157	0.000184088
42.9198	4.50634e-05	9.8511e-05	0.000139038	0.000184106
42.9446	4.50632e-05	9.8484e-05	0.000139066	0.00018405
42.9693	4.50324e-05	9.8481e-05	0.000139175	0.000184077
42.9934	4.50349e-05	9.8498e-05	0.000138963	0.000184084
43.0177	4.5035e-05	9.8498e-05	0.000139129	0.000184107
43.0419	4.50308e-05	9.8531e-05	0.000139016	0.000184087
43.066	4.50164e-05	9.8523e-05	0.000139111	0.000184058
43.0902	4.50407e-05	9.851e-05	0.000138897	0.000184057
43.1155	4.50401e-05	9.8502e-05	0.00013875	0.000184058
43.1395	4.50372e-05	9.8521e-05	0.000138707	0.000184072
43.1634	4.50683e-05	9.8534e-05	0.000138974	0.000184062
43.1874	4.50632e-05	9.8568e-05	0.000139342	0.000184036
43.2119	4.50795e-05	9.8541e-05	0.000139143	0.000184053
43.2505	4.50784e-05	9.8541e-05	0.000139037	0.000184038
43.2752	4.50371e-05	9.8507e-05	0.000139133	0.000184035
43.3025	4.5079e-05	9.8489e-05	0.00013901	0.000184032
43.327	4.50795e-05	9.849e-05	0.000139242	0.000184019
43.3501	4.50826e-05	9.8452e-05	0.000139305	0.000183981
43.3744	4.50518e-05	9.8438e-05	0.000139448	0.000184001
43.3989	4.50485e-05	9.8441e-05	0.000139245	0.000183984
43.4237	4.50623e-05	9.8429e-05	0.000139057	0.000183988
43.449	4.50674e-05	9.8404e-05	0.000139087	0.000183959
43.4731	4.50691e-05	9.844e-05	0.000139319	0.000183904
43.4977	4.50906e-05	9.8462e-05	0.000139015	0.000183894
43.5234	4.51181e-05	9.8396e-05	0.000139086	0.000183904
43.5474	4.50984e-05	9.8391e-05	0.000139012	0.00018392
43.5714	4.51026e-05	9.8384e-05	0.000139031	0.000183892
43.5972	4.51031e-05	9.8405e-05	0.000139022	0.000183892
43.6216	4.50668e-05	9.8373e-05	0.000138925	0.000183898
43.6463	4.50887e-05	9.8403e-05	0.00013907	0.000183901
43.6713	4.51144e-05	9.8393e-05	0.000139189	0.000183905
43.6963	4.51119e-05	9.8407e-05	0.000138901	0.000183888
43.7213	4.51287e-05	9.8412e-05	0.00013916	0.000183858
43.7458	4.51436e-05	9.836e-05	0.000139036	0.000183849
43.7812	4.51035e-05	9.8345e-05	0.000139152	0.000183942
43.8054	4.51097e-05	9.8323e-05	0.000138897	0.000183911
43.8319	4.51007e-05	9.8307e-05	0.000139132	0.000183891
43.8569	4.51107e-05	9.8331e-05	0.000138904	0.000183877
43.8812	4.51018e-05	9.8348e-05	0.00013909	0.000183852
43.9057	4.51121e-05	9.8348e-05	0.000139033	0.000183836
43.9314	4.513e-05	9.8353e-05	0.000138966	0.000183828
43.9565	4.51324e-05	9.8338e-05	0.000138865	0.000183847
43.9804	4.51102e-05	9.8353e-05	0.000138857	0.00018384
44.0046	4.51257e-05	9.8362e-05	0.000138936	0.000183815
44.0292	4.51219e-05	9.8345e-05	0.000138992	0.000183815
44.0545	4.51442e-05	9.8364e-05	0.000138863	0.000183798
44.0784	4.51423e-05	9.8356e-05	0.0001388	0.000183785
44.1029	4.51447e-05	9.8355e-05	0.000138657	0.000183862
44.1274	4.51335e-05	9.837e-05	0.000138896	0.000183841
44.1525	4.51434e-05	9.8353e-05	0.000138828	0.00018388
44.1767	4.51446e-05	9.8361e-05	0.000139395	0.000183844
44.2012	4.51608e-05	9.8325e-05	0.00013922	0.000183799
44.2251	4.51601e-05	9.8301e-05	0.00013932	0.000183833
44.2489	4.51542e-05	9.8306e-05	0.000138918	0.000183828
44.2733	4.51591e-05	9.834e-05	0.000139061	0.00018381
44.3123	4.51748e-05	9.8359e-05	0.000139164	0.000183781
44.3367	4.51392e-05	9.8413e-05	0.000139012	0.00018382
44.3627	4.5139e-05	9.8413e-05	0.000139013	0.000183808
44.3866	4.51843e-05	9.8358e-05	0.000139072	0.000183805
44.4117	4.51704e-05	9.8359e-05	0.000139255	0.000183794
44.4365	4.51688e-05	9.838e-05	0.000139048	0.000183778
44.461	4.51757e-05	9.8376e-05	0.000139051	0.000183834
44.4861	4.51759e-05	9.8338e-05	0.00013883	0.000183812
44.5103	4.51645e-05	9.8323e-05	0.000138912	0.000183815
44.5344	4.5181e-05	9.8334e-05	0.000138946	0.000183783
44.5584	4.51516e-05	9.8324e-05	0.000138646	0.000183778
44.5826	4.51478e-05	9.8304e-05	0.000138746	0.000183789
44.6065	4.51499e-05	9.8341e-05	0.000139074	0.000183787
44.6311	4.51253e-05	9.8306e-05	0.000139328	0.000183827
44.655	4.51351e-05	9.8308e-05	0.000138921	0.000183771
44.6793	4.51465e-05	9.8328e-05	0.000138897	0.000183811
44.7028	4.51692e-05	9.8315e-05	0.000138855	0.00018376
44.7278	4.5148e-05	9.8322e-05	0.000138856	0.000183791
44.7516	4.51563e-05	9.827e-05	0.000138631	0.000183836
44.7761	4.51644e-05	9.8297e-05	0.000138383	0.000183785
44.8003	4.51799e-05	9.8305e-05	0.000138932	0.000183778
44.8385	4.5159e-05	9.8288e-05	0.00013862	0.000183789
44.8631	4.51504e-05	9.8308e-05	0.000138659	0.000183771
44.8899	4.51881e-05	9.833e-05	0.000138729	0.000183769
44.9139	4.51902e-05	9.8296e-05	0.000138788	0.000183791
44.9382	4.51703e-05	9.8251e-05	0.000138764	0.000183788
44.9629	4.51857e-05	9.8232e-05	0.000138824	0.000183738
44.9872	4.51812e-05	9.8269e-05	0.00013852	0.000183753
45.0118	4.51812e-05	9.828e-05	0.000138862	0.000183796
45.0358	4.52003e-05	9.8251e-05	0.000138798	0.00018377
45.0599	4.51796e-05	9.8257e-05	0.000138626	0.000183763
45.0836	4.51812e-05	9.8252e-05	0.000138629	0.000183779
45.1079	4.51876e-05	9.8246e-05	0.000138964	0.000183755
45.1324	4.51822e-05	9.8211e-05	0.000138431	0.000183763
45.1558	4.52044e-05	9.8225e-05	0.000138911	0.000183685
45.1811	4.51881e-05	9.8202e-05	0.000139132	0.000183689
45.2056	4.51999e-05	9.8221e-05	0.000138973	0.00018373
45.2302	4.51851e-05	9.8189e-05	0.000139026	0.000183685
45.2541	4.51985e-05	9.821e-05	0.000138906	0.000183729
45.2783	4.51844e-05	9.8223e-05	0.00013859	0.000183762
45.3038	4.51863e-05	9.8191e-05	0.000138784	0.000183742
45.3289	4.51811e-05	9.8198e-05	0.000138978	0.000183749
45.3655	4.52096e-05	9.8214e-05	0.000139004	0.000183736
45.3897	4.51973e-05	9.8216e-05	0.000138821	0.000183698
45.4165	4.51998e-05	9.8177e-05	0.000138694	0.000183735
45.44	4.52026e-05	9.818e-05	0.000139171	0.000183733
45.4642	4.52016e-05	9.8149e-05	0.000138822	0.000183731
45.4887	4.52146e-05	9.8153e-05	0.000138729	0.000183737
45.5128	4.52205e-05	9.8156e-05	0.000139043	0.000183741
45.5379	4.51972e-05	9.8152e-05	0.00013879	0.000183704
45.5619	4.52011e-05	9.8175e-05	0.000138547	0.000183686
45.586	4.52255e-05	9.8205e-05	0.00013901	0.000183743
45.6097	4.52284e-05	9.8236e-05	0.000138827	0.000183697
45.6341	4.52397e-05	9.8202e-05	0.000139003	0.000183699
45.6581	4.5215e-05	9.818e-05	0.000138719	0.00018358
45.682	4.52098e-05	9.8217e-05	0.000138652	0.00018347
45.7072	4.52306e-05	9.8232e-05	0.00013898	0.00018349
45.7319	4.52359e-05	9.822e-05	0.000138774	0.000183566
45.7562	4.52325e-05	9.8225e-05	0.000138795	0.000183655
45.7801	4.52418e-05	9.8218e-05	0.000138933	0.000183607
45.8045	4.52852e-05	9.8214e-05	0.000138773	0.00018359
45.8292	4.53142e-05	9.8214e-05	0.000138602	0.000183609
45.853	4.53126e-05	9.821e-05	0.000138986	0.000183615
45.9091	4.52525e-05	9.8256e-05	0.000139602	0.000183603
45.9338	4.52709e-05	9.8154e-05	0.000138852	0.000183563
45.9611	4.52969e-05	9.8151e-05	0.000139102	0.000183569
45.9849	4.52817e-05	9.8184e-05	0.000139046	0.000183583
46.0102	4.53118e-05	9.816e-05	0.000138834	0.000183548
46.0343	4.53012e-05	9.8139e-05	0.000138575	0.000183552
46.0586	4.52957e-05	9.8149e-05	0.000138672	0.000183545
46.0829	4.52651e-05	9.8088e-05	0.000138759	0.000183532
46.1077	4.52533e-05	9.809e-05	0.000138509	0.000183548
46.1318	4.52694e-05	9.8133e-05	0.00013895	0.000183576
46.1555	4.52899e-05	9.8115e-05	0.000138868	0.000183565
46.1806	4.52594e-05	9.8113e-05	0.00013883	0.000183573
46.205	4.52527e-05	9.8121e-05	0.000138947	0.000183533
46.2293	4.52762e-05	9.8114e-05	0.00013888	0.000183545
46.2542	4.52792e-05	9.812e-05	0.000138966	0.000183543
46.2782	4.52648e-05	9.8114e-05	0.000138733	0.000183554
46.3029	4.52905e-05	9.8069e-05	0.000138848	0.000183562
46.3278	4.53078e-05	9.8116e-05	0.000138728	0.000183566
46.3525	4.52619e-05	9.8101e-05	0.000138726	0.00018359
46.3779	4.52888e-05	9.8096e-05	0.000138809	0.000183557
46.4021	4.52976e-05	9.8114e-05	0.000138892	0.000183561
46.4363	4.53146e-05	9.8084e-05	0.000138919	0.000183577
46.4612	4.53122e-05	9.8072e-05	0.000139066	0.000183562
46.4876	4.53244e-05	9.8058e-05	0.000138821	0.000183558
46.5118	4.53113e-05	9.8068e-05	0.000138559	0.000183559
46.5369	4.53163e-05	9.8061e-05	0.000138475	0.00018357
46.5613	4.5353e-05	9.8076e-05	0.000138744	0.000183681
46.5863	4.53111e-05	9.8049e-05	0.000138641	0.000183743
46.6117	4.5335e-05	9.8059e-05	0.000138682	0.000183809
46.6358	4.53263e-05	9.806e-05	0.000139278	0.00018374
46.6611	4.53324e-05	9.8025e-05	0.000139331	0.000183848
46.6851	4.53219e-05	9.8034e-05	0.000138961	0.00018377
46.7097	4.5309e-05	9.8057e-05	0.000139094	0.000183773
46.7343	4.53197e-05	9.8065e-05	0.000138871	0.00018377
46.7584	4.53348e-05	9.8083e-05	0.000138801	0.000183789
46.7819	4.53452e-05	9.8081e-05	0.000138962	0.000183675
46.8066	4.53209e-05	9.805e-05	0.000138713	0.000183678
46.8319	4.53332e-05	9.8054e-05	0.000139139	0.000183698
46.856	4.53406e-05	9.8028e-05	0.000138993	0.000183703
46.88	4.53377e-05	9.8038e-05	0.000138551	0.000183665
46.9041	4.53506e-05	9.8039e-05	0.00013932	0.000183614
46.9283	4.53764e-05	9.8076e-05	0.000139271	0.000183571
46.9612	4.5354e-05	9.804e-05	0.000138645	0.000183594
46.9863	4.53358e-05	9.8075e-05	0.000138905	0.000183622
47.0134	4.53382e-05	9.8071e-05	0.000138891	0.000183596
47.0374	4.53306e-05	9.8057e-05	0.000138802	0.000183581
47.0611	4.53057e-05	9.8057e-05	0.00013889	0.000183568
47.0848	4.53376e-05	9.8079e-05	0.000139107	0.00018354
47.1093	4.53369e-05	9.8081e-05	0.000138543	0.000183587
47.1351	4.53426e-05	9.8055e-05	0.000138386	0.000183576
47.1589	4.53359e-05	9.8051e-05	0.000138903	0.000183596
47.183	4.52955e-05	9.8018e-05	0.000138927	0.000183615
47.207	4.5323e-05	9.8012e-05	0.000138732	0.000183642
47.2306	4.53437e-05	9.8022e-05	0.000139164	0.000183607
47.2558	4.53485e-05	9.8012e-05	0.000138925	0.000183572
47.2799	4.53215e-05	9.8062e-05	0.000139147	0.000183574
47.3043	4.53441e-05	9.7999e-05	0.000138939	0.00018357
47.3299	4.53476e-05	9.7987e-05	0.000139038	0.000183565
47.3548	4.53436e-05	9.7991e-05	0.000139064	0.000183581
47.3788	4.53455e-05	9.8016e-05	0.000138985	0.00018359
47.4027	4.53416e-05	9.8034e-05	0.000138512	0.000183593
47.4264	4.53579e-05	9.8063e-05	0.000139151	0.000183606
47.451	4.53606e-05	9.8046e-05	0.000139	0.000183847
47.493	4.5346e-05	9.8055e-05	0.000139059	0.000183826
47.5173	4.53579e-05	9.7999e-05	0.000138761	0.000183768
47.5431	4.5366e-05	9.7948e-05	0.000139015	0.000183643
47.5677	4.53655e-05	9.7947e-05	0.00013888	0.000183588
47.592	4.53587e-05	9.7949e-05	0.000138783	0.000183654
47.6159	4.5376e-05	9.7958e-05	0.000138453	0.000183653
47.6411	4.536e-05	9.7945e-05	0.000138325	0.000183759
47.6647	4.53558e-05	9.7926e-05	0.000138484	0.000183751
47.6893	4.53869e-05	9.7948e-05	0.00013909	0.000183754
47.7132	4.53849e-05	9.7896e-05	0.000138408	0.000183744
47.7377	4.54006e-05	9.7912e-05	0.000138715	0.000183744
47.7621	4.54345e-05	9.7957e-05	0.00013888	0.000183879
47.786	4.54526e-05	9.7939e-05	0.000138474	0.000183951
47.8105	4.5429e-05	9.7956e-05	0.000138657	0.000183936
47.8345	4.54284e-05	9.7943e-05	0.000138394	0.000184021
47.8586	4.54372e-05	9.7953e-05	0.000138851	0.000183983
47.8835	4.54325e-05	9.7957e-05	0.000138607	0.000183816
47.9077	4.54366e-05	9.7971e-05	0.000138702	0.000183793
47.9329	4.54711e-05	9.7995e-05	0.000138301	0.000183826
47.9569	4.54259e-05	9.7972e-05	0.000138868	0.000184055
47.9806	4.54402e-05	9.7918e-05	0.000139288	0.000184188
48.0243	4.54487e-05	9.792e-05	0.000138942	0.000184175
48.0496	4.54345e-05	9.7931e-05	0.000138567	0.000184163
48.0754	4.54629e-05	9.7961e-05	0.000138563	0.000184179
48.0978	4.54414e-05	9.7932e-05	0.000138992	0.00018414
48.1203	4.54387e-05	9.7949e-05	0.000138406	0.000184186
48.1434	4.54246e-05	9.7951e-05	0.000138991	0.000184209
48.1688	4.54619e-05	9.7951e-05	0.000138478	0.00018423
48.1929	4.5439e-05	9.7938e-05	0.000139169	0.000184264
48.218	4.54541e-05	9.7909e-05	0.000138729	0.000184225
48.2426	4.54389e-05	9.7923e-05	0.00013907	0.000184371
48.2669	4.54311e-05	9.7904e-05	0.000139056	0.000184454
48.2925	4.54264e-05	9.7916e-05	0.000139251	0.000184466
48.3168	4.5419e-05	9.7905e-05	0.000138842	0.00018438
48.3422	4.5406e-05	9.7896e-05	0.000138546	0.000184329
48.367	4.54373e-05	9.7905e-05	0.000139362	0.00018435
48.3915	4.54185e-05	9.7898e-05	0.00013898	0.000184405
48.4154	4.5413e-05	9.7934e-05	0.000138974	0.000184372
48.4399	4.54366e-05	9.7904e-05	0.000138896	0.000184275
48.4641	4.54593e-05	9.7874e-05	0.000138895	0.000184275
48.4889	4.54658e-05	9.7865e-05	0.000138976	0.000184303
48.513	4.54538e-05	9.7886e-05	0.000138422	0.000184272
48.5516	4.54596e-05	9.7856e-05	0.000138927	0.000184253
48.5767	4.54783e-05	9.7845e-05	0.000138381	0.000184225
48.6033	4.54974e-05	9.7837e-05	0.000139198	0.000184227
48.6277	4.54747e-05	9.7866e-05	0.000138982	0.000184207
48.6522	4.54942e-05	9.7896e-05	0.000138192	0.000184217
48.6768	4.54818e-05	9.7867e-05	0.000138939	0.000184211
48.702	4.55005e-05	9.7855e-05	0.000138887	0.000184203
48.727	4.54792e-05	9.7857e-05	0.000139445	0.000184325
48.7509	4.54825e-05	9.7837e-05	0.000139104	0.000184395
48.7761	4.546e-05	9.7861e-05	0.000138701	0.000184431
48.8005	4.54704e-05	9.786e-05	0.000138911	0.000184366
48.8251	4.54759e-05	9.7873e-05	0.000138984	0.000184461
48.8492	4.54588e-05	9.7852e-05	0.000138662	0.000184492
48.8733	4.54712e-05	9.7869e-05	0.000138795	0.000184319
48.8987	4.5503e-05	9.7887e-05	0.000138656	0.000184328
48.9231	4.55184e-05	9.7886e-05	0.000138493	0.000184314
48.9472	4.55087e-05	9.7879e-05	0.000138508	0.00018435
48.972	4.54961e-05	9.787e-05	0.000138458	0.000184461
48.9973	4.55225e-05	9.7848e-05	0.000138586	0.000184411
49.0221	4.55455e-05	9.7844e-05	0.000138528	0.000184306
49.0475	4.55172e-05	9.785e-05	0.000138526	0.00018428
49.0787	4.55473e-05	9.7829e-05	0.000137955	0.000184333
49.1028	4.55307e-05	9.7855e-05	0.000138954	0.000184434
49.1283	4.553e-05	9.7885e-05	0.000138791	0.000184493
49.1536	4.55412e-05	9.7858e-05	0.000138666	0.000184417
49.1783	4.55508e-05	9.7863e-05	0.000138696	0.000184414
49.2027	4.55504e-05	9.787e-05	0.000138984	0.000184483
49.2267	4.55547e-05	9.787e-05	0.000138038	0.000184432
49.2505	4.55542e-05	9.7884e-05	0.000138183	0.000184415
49.2742	4.55573e-05	9.784e-05	0.000138868	0.00018447
49.2982	4.55676e-05	9.7818e-05	0.000138421	0.000184492
49.3234	4.55578e-05	9.7809e-05	0.000138837	0.000184446
49.3473	4.55455e-05	9.7816e-05	0.000138803	0.000184428
49.3716	4.55525e-05	9.7829e-05	0.000138812	0.000184439
49.397	4.55508e-05	9.7845e-05	0.000138722	0.000184441
49.4217	4.55424e-05	9.7846e-05	0.000138061	0.000184449
49.4458	4.55563e-05	9.7849e-05	0.000138351	0.000184503
49.4695	4.55439e-05	9.7853e-05	0.000138188	0.000184413
49.4946	4.55418e-05	9.7852e-05	0.000138662	0.000184494
49.5188	4.55341e-05	9.7837e-05	0.000138673	0.0001845
49.543	4.55439e-05	9.7836e-05	0.000138436	0.000184594
49.5683	4.55688e-05	9.786e-05	0.000138619	0.000184584
49.6105	4.55724e-05	9.7843e-05	0.000138372	0.000184541
49.6344	4.55791e-05	9.7837e-05	0.000137988	0.000184507
49.6607	4.55783e-05	9.7846e-05	0.000138674	0.000184503
49.6849	4.56275e-05	9.7843e-05	0.000138737	0.000184438

## Sheet: Fig1 D
Time(s)	Current(A)	Current(A)	Current(A)	Current(A)
	2V	4V	6V	8V
0.01815	-0.00117	-0.00118	-0.00109	-0.00117
0.04174	-0.00112	-0.00113	-0.00102	-0.0011
0.06539	-0.00107	-0.00107	-0.00096702	-0.00104
0.08781	-0.00103	-0.00102	-0.00091714	-0.00098876
0.11262	-0.00098333	-0.00097359	-0.00086235	-0.00094113
0.13503	-0.00094668	-0.0009286	-0.000821263	-0.00089727
0.15947	-0.00090939	-0.00088935	-0.000781727	-0.000851128
0.18511	-0.000872797	-0.000846939	-0.000747256	-0.00081442
0.20765	-0.000842943	-0.000811565	-0.000714789	-0.000776797
0.23187	-0.000812868	-0.000779645	-0.000683747	-0.000745584
0.25434	-0.000786681	-0.000747532	-0.000656548	-0.000716593
0.27777	-0.000760966	-0.000719608	-0.000629032	-0.000687434
0.30019	-0.000737724	-0.000691352	-0.000605943	-0.0006626
0.32277	-0.000715569	-0.000666468	-0.00058314	-0.00063764
0.34708	-0.000693025	-0.000642897	-0.000563078	-0.000616095
0.36954	-0.000673322	-0.000619551	-0.000543469	-0.000594198
0.39421	-0.000652844	-0.000598604	-0.000526116	-0.000575408
0.41666	-0.000635189	-0.000576702	-0.000509524	-0.00055716
0.44013	-0.000617653	-0.000558054	-0.000493821	-0.000540653
0.4641	-0.000600707	-0.000539244	-0.00047968	-0.000525251
0.48676	-0.000585469	-0.000510894	-0.000465566	-0.00051023
0.51035	-0.000570329	-0.000494121	-0.000453196	-0.00049654
0.53408	-0.000555849	-0.000477542	-0.000440373	-0.000482631
0.57081	-0.000534749	-0.000463049	-0.000422609	-0.000462198
0.59536	-0.00052147	-0.000448615	-0.000411983	-0.000450361
0.62208	-0.000507703	-0.000435582	-0.000401588	-0.000437838
0.64651	-0.00049573	-0.000423284	-0.000392539	-0.000427511
0.67098	-0.000484286	-0.000411094	-0.000383922	-0.000417182
0.69529	-0.000473522	-0.000400224	-0.000375432	-0.000407891
0.71959	-0.000463202	-0.000389428	-0.00036778	-0.000399212
0.74465	-0.000453003	-0.00037934	-0.000360561	-0.00039102
0.76882	-0.000443565	-0.000369809	-0.00035383	-0.000383229
0.7919	-0.00043492	-0.00036031	-0.0003475	-0.000375921
0.81634	-0.00042615	-0.000351612	-0.000341799	-0.000368881
0.84042	-0.000417862	-0.000343205	-0.000336285	-0.000362164
0.86514	-0.000409714	-0.000335337	-0.000330909	-0.000356072
0.89003	-0.000401847	-0.000327631	-0.000326005	-0.000349843
0.91415	-0.000394528	-0.000320408	-0.000321378	-0.000344337
0.93841	-0.000387447	-0.000313679	-0.000317136	-0.000339201
0.96323	-0.000380502	-0.000307174	-0.000313133	-0.000334233
0.98755	-0.000373986	-0.000300639	-0.000309321	-0.000329546
1.01149	-0.000367827	-0.000293754	-0.000305739	-0.000325227
1.03533	-0.000361926	-0.000288277	-0.00030248	-0.000321031
1.06	-0.000356081	-0.000282445	-0.000299353	-0.000317239
1.09549	-0.000348056	-0.000277334	-0.000295456	-0.000313162
1.12013	-0.000342735	-0.000272442	-0.000292816	-0.000309784
1.14768	-0.000337039	-0.000267872	-0.000290249	-0.000306236
1.1721	-0.0003322	-0.000263462	-0.000287976	-0.00030325
1.19627	-0.000327577	-0.000259318	-0.000285916	-0.000300469
1.22082	-0.000323041	-0.00025534	-0.00028407	-0.000297757
1.24491	-0.000318747	-0.000251534	-0.000282342	-0.000295256
1.26899	-0.000314616	-0.000247851	-0.000280767	-0.000292889
1.29389	-0.000310516	-0.00024424	-0.000279335	-0.000290682
1.31812	-0.000306691	-0.000240838	-0.000278038	-0.000288639
1.34234	-0.000303012	-0.000237644	-0.000276885	-0.000286815
1.36602	-0.000299538	-0.000234602	-0.000275908	-0.00028496
1.39028	-0.000296098	-0.0002317	-0.00027496	-0.000283347
1.41417	-0.000292827	-0.000228794	-0.000274126	-0.000281885
1.43904	-0.000289554	-0.000226115	-0.000273403	-0.000280536
1.46369	-0.000286431	-0.000223486	-0.000272773	-0.000279296
1.48767	-0.000283509	-0.000221	-0.000272273	-0.000278168
1.51234	-0.000280621	-0.000218627	-0.000271878	-0.000277163
1.53685	-0.000277854	-0.000215593	-0.000271578	-0.000276282
1.56077	-0.000275253	-0.000213513	-0.000271352	-0.000275491
1.58474	-0.000272744	-0.000211214	-0.000271173	-0.000274798
1.61621	-0.000269593	-0.000209388	-0.000271074	-0.000274061
1.64047	-0.000267264	-0.000207567	-0.000271112	-0.000273624
1.66741	-0.000264775	-0.000205896	-0.000271257	-0.000273201
1.69176	-0.000262607	-0.000204328	-0.000271423	-0.000272933
1.71549	-0.000260576	-0.000202829	-0.000271665	-0.000272696
1.73926	-0.000258619	-0.000201384	-0.000271956	-0.000272562
1.7642	-0.000256644	-0.000200042	-0.000272292	-0.000272513
1.78834	-0.000254805	-0.000198842	-0.000272672	-0.000272501
1.81305	-0.000252986	-0.000197686	-0.000273119	-0.000272605
1.83723	-0.000251273	-0.000196604	-0.00027364	-0.000272758
1.86241	-0.000249566	-0.000195629	-0.000274197	-0.000272978
1.88649	-0.000248011	-0.0001947	-0.000274762	-0.000273217
1.91125	-0.000246469	-0.000193817	-0.000275322	-0.000273538
1.9361	-0.000244972	-0.000193012	-0.000275927	-0.000273918
1.96195	-0.000243469	-0.000192299	-0.000276604	-0.000274353
1.98617	-0.000242115	-0.000191631	-0.000277306	-0.000274839
2.01033	-0.000240822	-0.000191079	-0.000278054	-0.000275362
2.03524	-0.000239551	-0.000190593	-0.00027881	-0.000275925
2.05928	-0.000238382	-0.000190162	-0.000279587	-0.000276516
2.08387	-0.000237233	-0.000189786	-0.000280415	-0.00027712
2.10934	-0.000236088	-0.000189454	-0.000281188	-0.0002778
2.13827	-0.000234839	-0.000189183	-0.000282255	-0.000278646
2.16421	-0.000233771	-0.000188988	-0.000283069	-0.000279457
2.19033	-0.000232745	-0.000188836	-0.000284014	-0.000280266
2.21507	-0.000231821	-0.000188762	-0.000284832	-0.000281021
2.24005	-0.000230935	-0.000188726	-0.000285661	-0.000281799
2.2635	-0.000230139	-0.000188725	-0.000286529	-0.000282571
2.28826	-0.000229328	-0.000188803	-0.000287389	-0.000283336
2.3123	-0.000228577	-0.000188902	-0.000288218	-0.000284147
2.33757	-0.000227828	-0.000189078	-0.000289017	-0.000284922
2.36189	-0.000227141	-0.000189306	-0.00028985	-0.000285687
2.38646	-0.000226478	-0.000189574	-0.000290665	-0.000286459
2.4109	-0.000225848	-0.000189895	-0.000291476	-0.000287209
2.435	-0.000225256	-0.000190235	-0.000292243	-0.000287984
2.45994	-0.000224675	-0.000190613	-0.000293004	-0.000288752
2.48406	-0.000224144	-0.00019102	-0.000293768	-0.000289483
2.50862	-0.000223632	-0.000191513	-0.000294491	-0.000290211
2.53267	-0.000223159	-0.00019203	-0.000295243	-0.000290909
2.55671	-0.000222712	-0.000192562	-0.000295925	-0.000291607
2.58126	-0.000222282	-0.000193299	-0.000296604	-0.000292264
2.60562	-0.000221875	-0.000193939	-0.00029725	-0.000292935
2.63063	-0.000221482	-0.000194652	-0.000297912	-0.000293568
2.66057	-0.000221046	-0.000195385	-0.000298634	-0.000294235
2.68448	-0.00022073	-0.000196099	-0.000299202	-0.000294805
2.71053	-0.000220405	-0.000196849	-0.000299835	-0.00029541
2.7355	-0.000220117	-0.000197631	-0.000300369	-0.000295921
2.76064	-0.000219846	-0.000198404	-0.000300881	-0.000296419
2.78549	-0.000219598	-0.000199276	-0.000301342	-0.000296907
2.81016	-0.000219374	-0.00020013	-0.000301792	-0.00029732
2.83437	-0.000219172	-0.000201042	-0.000302194	-0.000297719
2.85963	-0.000218981	-0.000201968	-0.00030258	-0.0002981
2.88405	-0.000218817	-0.000202897	-0.000302944	-0.000298457
2.90939	-0.000218667	-0.00020385	-0.00030329	-0.000298797
2.93451	-0.000218532	-0.000204799	-0.000303587	-0.000299095
2.95901	-0.000218413	-0.00020579	-0.000303865	-0.000299355
2.98312	-0.00021831	-0.000206767	-0.000304114	-0.000299604
3.00785	-0.000218221	-0.00020776	-0.000304342	-0.000299793
3.03176	-0.000218165	-0.000208811	-0.00030453	-0.000299966
3.05646	-0.000218118	-0.000209856	-0.000304703	-0.0003001
3.08186	-0.000218087	-0.000210927	-0.000304847	-0.000300208
3.10647	-0.000218073	-0.000212014	-0.000304952	-0.000300301
3.13171	-0.000218068	-0.000213096	-0.000305038	-0.000300374
3.15656	-0.000218066	-0.000214263	-0.000305119	-0.00030039
3.18201	-0.000218074	-0.000215309	-0.000305155	-0.000300392
3.20627	-0.0002181	-0.00021637	-0.000305159	-0.000300349
3.23205	-0.000218143	-0.000217457	-0.000305126	-0.000300278
3.25652	-0.000218201	-0.000218516	-0.000305092	-0.000300203
3.27999	-0.00021827	-0.000219538	-0.000305029	-0.000300066
3.30505	-0.000218351	-0.000220577	-0.000304948	-0.000299906
3.33017	-0.000218442	-0.000221622	-0.000304823	-0.000299748
3.35421	-0.000218537	-0.000222659	-0.000304692	-0.000299557
3.37948	-0.000218646	-0.000223713	-0.000304527	-0.000299349
3.40378	-0.000218762	-0.00022477	-0.000304353	-0.000299122
3.42832	-0.000218895	-0.000225779	-0.000304165	-0.000298843
3.45225	-0.000219038	-0.000226827	-0.000303958	-0.000298562
3.47617	-0.000219186	-0.000227867	-0.000303794	-0.000298271
3.50028	-0.000219341	-0.0002289	-0.000303583	-0.000297942
3.52557	-0.000219509	-0.00022994	-0.000303255	-0.00029762
3.55082	-0.00021968	-0.00023093	-0.000302956	-0.000297238
3.575	-0.000219854	-0.000231965	-0.000302646	-0.000296845
3.59941	-0.000220036	-0.000232954	-0.00030231	-0.000296466
3.62492	-0.000220238	-0.000234194	-0.000301978	-0.000296043
3.6492	-0.000220436	-0.000235142	-0.000301619	-0.000295613
3.67369	-0.00022064	-0.000236132	-0.000301291	-0.000295186
3.70294	-0.000220885	-0.000237077	-0.000300763	-0.000294651
3.72747	-0.000221096	-0.000238038	-0.000300362	-0.000294177
3.75416	-0.000221323	-0.000238938	-0.000299901	-0.000293656
3.77823	-0.000221547	-0.00023985	-0.000299465	-0.000293164
3.80254	-0.000221775	-0.000240702	-0.000299027	-0.000292685
3.82782	-0.00022202	-0.000241532	-0.00029857	-0.000292182
3.85312	-0.000222261	-0.000242361	-0.000298085	-0.000291664
3.87768	-0.000222495	-0.000243159	-0.000297623	-0.000291133
3.90242	-0.000222737	-0.000243938	-0.000297132	-0.000290606
3.92655	-0.000222979	-0.00024472	-0.000296666	-0.000290067
3.95224	-0.000223243	-0.00024547	-0.000296163	-0.000289492
3.97638	-0.00022349	-0.000246226	-0.000295655	-0.000288948
4.00074	-0.00022374	-0.000246956	-0.000295141	-0.000288376
4.02508	-0.000224	-0.000247648	-0.000294629	-0.000287788
4.05025	-0.000224256	-0.000248344	-0.000294107	-0.000287213
4.07509	-0.00022451	-0.000248991	-0.000293578	-0.000286606
4.09908	-0.000224756	-0.000249668	-0.000293058	-0.000286012
4.12333	-0.000225013	-0.000250277	-0.000292501	-0.000285432
4.14765	-0.000225272	-0.000251	-0.000291949	-0.00028485
4.17172	-0.000225523	-0.000251571	-0.000291396	-0.000284245
4.19639	-0.000225779	-0.000252183	-0.000290849	-0.000283653
4.22356	-0.000226058	-0.000252739	-0.000290131	-0.00028297
4.24841	-0.000226317	-0.000253258	-0.0002896	-0.000282352
4.27399	-0.000226582	-0.000253772	-0.000288991	-0.000281684
4.29843	-0.00022683	-0.000254268	-0.000288406	-0.000281099
4.32218	-0.000227066	-0.000254712	-0.000287842	-0.000280517
4.34589	-0.000227304	-0.000255167	-0.000287271	-0.000279932
4.37031	-0.000227548	-0.000255606	-0.000286678	-0.000279324
4.39455	-0.000227789	-0.000256022	-0.000286092	-0.000278712
4.41877	-0.000228024	-0.000256379	-0.000285511	-0.000278113
4.44269	-0.000228252	-0.000256773	-0.000284931	-0.000277509
4.4672	-0.000228484	-0.000257145	-0.000284357	-0.00027692
4.49146	-0.000228709	-0.000257453	-0.000283783	-0.00027631
4.51584	-0.000228933	-0.000257772	-0.000283197	-0.000275699
4.54098	-0.00022916	-0.000258072	-0.000282635	-0.000275099
4.5651	-0.000229372	-0.000258367	-0.000282056	-0.000274506
4.59095	-0.000229594	-0.00025861	-0.000281489	-0.000273906
4.61474	-0.000229795	-0.000258849	-0.000280893	-0.000273327
4.63897	-0.000229994	-0.000259102	-0.000280308	-0.0002727
4.66342	-0.00023019	-0.000259371	-0.000279742	-0.000272136
4.68784	-0.000230383	-0.000259578	-0.000279161	-0.00027152
4.71203	-0.00023057	-0.000259769	-0.00027856	-0.00027097
4.74538	-0.000230813	-0.000259924	-0.000277897	-0.000270241
4.76942	-0.000230979	-0.000260076	-0.000277334	-0.000269684
4.79616	-0.000231164	-0.000260197	-0.000276744	-0.000269049
4.8204	-0.000231327	-0.000260334	-0.000276168	-0.000268487
4.84476	-0.000231485	-0.00026043	-0.000275615	-0.000267936
4.87036	-0.000231641	-0.000260527	-0.000275052	-0.000267371
4.89442	-0.000231779	-0.000260601	-0.000274486	-0.000266794
4.91845	-0.000231908	-0.000260661	-0.000273935	-0.000266236
4.94292	-0.000232036	-0.000260712	-0.000273378	-0.000265711
4.9671	-0.000232158	-0.000260725	-0.000272847	-0.000265148
4.99086	-0.000232275	-0.000260745	-0.000272306	-0.000264618
5.0151	-0.000232388	-0.000260747	-0.00027177	-0.000264076
5.04038	-0.000232495	-0.00026074	-0.000271239	-0.000263518
5.06543	-0.000232594	-0.000260737	-0.000270717	-0.00026304
5.08999	-0.000232684	-0.000260706	-0.000270205	-0.000262512
5.11404	-0.000232761	-0.000260678	-0.000269671	-0.000261979
5.13837	-0.00023284	-0.000260626	-0.000269123	-0.000261449
5.16295	-0.000232915	-0.000260571	-0.00026859	-0.000260916
5.18701	-0.000232981	-0.000260493	-0.000268056	-0.000260415
5.21096	-0.00023304	-0.00026042	-0.000267525	-0.000259912
5.23552	-0.000233091	-0.000260309	-0.000266986	-0.000259406
5.26844	-0.000233141	-0.000260207	-0.000266299	-0.000258658
5.29275	-0.000233176	-0.000260101	-0.000265784	-0.000258163
5.32059	-0.00023321	-0.000259973	-0.000265214	-0.000257616
5.34552	-0.000233235	-0.000259832	-0.000264703	-0.000257147
5.37081	-0.000233252	-0.000259692	-0.000264189	-0.000256661
5.39566	-0.000233255	-0.000259542	-0.0002637	-0.000256161
5.41981	-0.000233256	-0.000259368	-0.000263196	-0.000255665
5.44411	-0.000233251	-0.000259219	-0.000262716	-0.000255175
5.46871	-0.00023324	-0.000259045	-0.000262229	-0.000254708
5.49388	-0.000233224	-0.000258864	-0.00026176	-0.000254234
5.51808	-0.000233206	-0.00025867	-0.000261263	-0.000253753
5.54282	-0.000233181	-0.000258485	-0.000260785	-0.000253304
5.56721	-0.000233146	-0.000258261	-0.000260325	-0.000252813
5.59216	-0.000233101	-0.000258046	-0.000259852	-0.000252347
5.61681	-0.000233044	-0.000257852	-0.000259389	-0.000251903
5.64175	-0.00023299	-0.000257646	-0.000258931	-0.00025145
5.66586	-0.00023294	-0.000257415	-0.000258477	-0.000251021
5.68942	-0.000232883	-0.000257186	-0.000257991	-0.000250572
5.71354	-0.000232817	-0.00025691	-0.000257509	-0.000250139
5.73741	-0.000232744	-0.000256669	-0.000257076	-0.000249677
5.76213	-0.000232664	-0.000256385	-0.000256639	-0.000249246
5.78991	-0.00023257	-0.000256146	-0.000256125	-0.000248736
5.81381	-0.00023248	-0.000255882	-0.000255691	-0.00024831
5.84139	-0.000232377	-0.000255622	-0.000255221	-0.000247845
5.86595	-0.000232279	-0.000255346	-0.000254786	-0.000247428
5.88992	-0.000232179	-0.000255071	-0.00025436	-0.000247024
5.91598	-0.000232065	-0.0002548	-0.000253917	-0.000246593
5.94059	-0.000231953	-0.000254546	-0.000253498	-0.000246175
5.96596	-0.000231833	-0.000254251	-0.000253062	-0.000245777
5.98989	-0.000231715	-0.000253967	-0.000252629	-0.000245337
6.01382	-0.000231593	-0.000253681	-0.00025219	-0.000244976
6.038	-0.000231467	-0.000253377	-0.0002518	-0.00024455
6.06237	-0.000231338	-0.000253082	-0.000251405	-0.000244154
6.08653	-0.000231207	-0.000252806	-0.000250984	-0.000243764
6.11107	-0.000231067	-0.00025251	-0.000250574	-0.000243369
6.1353	-0.000230925	-0.000252223	-0.000250184	-0.000242993
6.16004	-0.000230778	-0.000251901	-0.000249805	-0.0002426
6.18395	-0.000230636	-0.000251601	-0.000249383	-0.000242215
6.20886	-0.000230483	-0.000251293	-0.000248995	-0.000241848
6.2329	-0.000230333	-0.000250894	-0.000248626	-0.000241478
6.25751	-0.000230174	-0.000250588	-0.000248212	-0.000241119
6.28179	-0.000230012	-0.000250244	-0.000247829	-0.00024075
6.31351	-0.000229799	-0.000249928	-0.000247377	-0.000240308
6.3386	-0.000229631	-0.000249596	-0.000247024	-0.00023994
6.36568	-0.000229445	-0.000249288	-0.000246597	-0.000239536
6.38976	-0.000229281	-0.000248947	-0.000246247	-0.000239183
6.41354	-0.000229114	-0.000248627	-0.00024586	-0.000238834
6.43771	-0.000228939	-0.000248305	-0.000245493	-0.000238491
6.4623	-0.000228759	-0.000247979	-0.000245164	-0.000238149
6.48656	-0.000228579	-0.000247678	-0.000244817	-0.00023781
6.51118	-0.000228397	-0.000247351	-0.000244507	-0.000237473
6.53536	-0.000228221	-0.000247017	-0.000244138	-0.000237134
6.5602	-0.000228036	-0.000246686	-0.00024379	-0.000236803
6.58532	-0.000227849	-0.000246359	-0.000243416	-0.000236473
6.60981	-0.000227659	-0.000246046	-0.000243057	-0.00023614
6.63375	-0.000227472	-0.000245739	-0.000242694	-0.000235803
6.65891	-0.000227274	-0.000245431	-0.000242358	-0.000235476
6.68355	-0.000227078	-0.000245103	-0.000242004	-0.000235133
6.70782	-0.000226886	-0.000244773	-0.000241665	-0.0002348
6.73194	-0.000226694	-0.000244444	-0.000241297	-0.000234456
6.75633	-0.000226501	-0.000244052	-0.000240951	-0.000234145
6.78009	-0.000226312	-0.00024371	-0.000240638	-0.000233824
6.80447	-0.000226115	-0.000243369	-0.000240286	-0.000233518
6.83743	-0.000225845	-0.00024305	-0.000239862	-0.000233124
6.86215	-0.00022564	-0.000242715	-0.00023956	-0.00023283
6.88858	-0.000225426	-0.000242419	-0.000239181	-0.000232483
6.91244	-0.000225229	-0.000242091	-0.000238859	-0.000232172
6.93623	-0.000225031	-0.000241744	-0.000238531	-0.000231872
6.96067	-0.000224828	-0.000241437	-0.000238232	-0.000231545
6.98574	-0.000224623	-0.000241127	-0.000237969	-0.000231257
7.01019	-0.000224423	-0.000240804	-0.000237657	-0.000230962
7.03455	-0.000224222	-0.000240506	-0.000237348	-0.000230686
7.05892	-0.000224023	-0.000240167	-0.000237026	-0.000230367
7.08395	-0.00022381	-0.000239872	-0.000236718	-0.000230078
7.10773	-0.000223609	-0.00023954	-0.000236417	-0.000229775
7.1323	-0.000223403	-0.000239237	-0.00023611	-0.000229497
7.15764	-0.000223194	-0.000238925	-0.000235836	-0.000229206
7.18223	-0.000222992	-0.000238623	-0.000235523	-0.000228908
7.20763	-0.000222783	-0.000238319	-0.000235217	-0.000228697
7.23235	-0.000222576	-0.000238016	-0.000234882	-0.000228377
7.25664	-0.000222371	-0.0002377	-0.000234576	-0.000228093
7.28151	-0.000222159	-0.000237292	-0.000234282	-0.000227813
7.30606	-0.000221952	-0.000236981	-0.000233987	-0.000227533
7.33073	-0.00022175	-0.000236645	-0.000233699	-0.000227246
7.36452	-0.000221475	-0.000236357	-0.000233328	-0.000226934
7.38943	-0.00022127	-0.000236048	-0.000233039	-0.000226642
7.41625	-0.000221044	-0.000235763	-0.000232748	-0.00022636
7.44054	-0.000220839	-0.000235459	-0.000232477	-0.00022609
7.46422	-0.000220639	-0.000235141	-0.000232198	-0.00022584
7.48862	-0.00022044	-0.000234863	-0.000231909	-0.000225582
7.51335	-0.000220239	-0.00023457	-0.000231619	-0.000225322
7.53857	-0.000220035	-0.000234284	-0.000231341	-0.000225059
7.56306	-0.000219834	-0.000233981	-0.000231055	-0.000224803
7.58722	-0.000219635	-0.000233714	-0.000230775	-0.000224548
7.6119	-0.00021943	-0.000233416	-0.00023049	-0.000224271
7.63611	-0.000219231	-0.000233113	-0.000230209	-0.000224023
7.66012	-0.000219035	-0.000232839	-0.000229929	-0.000223771
7.68488	-0.000218839	-0.000232555	-0.000229688	-0.000223498
7.7101	-0.000218639	-0.00023228	-0.000229415	-0.000223244
7.73497	-0.000218439	-0.00023199	-0.000229166	-0.000222998
7.75933	-0.000218238	-0.000231711	-0.000228911	-0.000222747
7.78372	-0.000218038	-0.000231448	-0.000228674	-0.000222502
7.80747	-0.000217847	-0.000231067	-0.0002284	-0.00022225
7.83138	-0.000217653	-0.00023079	-0.000228127	-0.000222004
7.85588	-0.000217461	-0.00023049	-0.000227851	-0.000221758
7.89078	-0.000217187	-0.000230226	-0.000227481	-0.00022144
7.91586	-0.000216988	-0.000229953	-0.000227229	-0.000221184
7.94239	-0.000216777	-0.000229676	-0.000226945	-0.000220912
7.96653	-0.000216581	-0.000229412	-0.0002267	-0.000220677
7.9909	-0.000216388	-0.000229145	-0.00022645	-0.000220437
8.01628	-0.00021619	-0.000228884	-0.000226215	-0.000220199
8.04073	-0.000216005	-0.000228615	-0.00022594	-0.000219952
8.06588	-0.000215815	-0.000228343	-0.000225701	-0.000219725
8.08988	-0.000215629	-0.000228098	-0.000225465	-0.000219484
8.11416	-0.000215438	-0.000227837	-0.000225204	-0.000219246
8.1386	-0.00021525	-0.000227578	-0.000224945	-0.000219016
8.16275	-0.000215065	-0.000227317	-0.000224695	-0.000218784
8.18795	-0.000214875	-0.000227062	-0.000224446	-0.000218551
8.21234	-0.000214692	-0.000226809	-0.000224214	-0.000218317
8.23753	-0.000214503	-0.000226561	-0.000223968	-0.000218085
8.26224	-0.000214315	-0.0002263	-0.000223712	-0.000217875
8.28633	-0.000214134	-0.000226064	-0.000223492	-0.000217683
8.31037	-0.000213952	-0.000225815	-0.00022325	-0.000217429
8.33497	-0.000213769	-0.000225465	-0.000223006	-0.0002172
8.35881	-0.000213595	-0.000225197	-0.00022279	-0.000216972
8.38296	-0.000213418	-0.000224947	-0.000222551	-0.000216749
8.41332	-0.000213199	-0.000224682	-0.00022226	-0.000216475
8.4382	-0.00021302	-0.000224456	-0.000222054	-0.000216255
8.46518	-0.00021282	-0.000224194	-0.000221821	-0.000216017
8.4902	-0.000212636	-0.000223959	-0.000221587	-0.000215789
8.51434	-0.000212461	-0.000223694	-0.00022136	-0.000215578
8.53837	-0.000212293	-0.000223448	-0.000221126	-0.000215375
8.56307	-0.000212123	-0.00022324	-0.000220905	-0.000215176
8.58781	-0.000211951	-0.000222982	-0.000220681	-0.000214961
8.6121	-0.000211777	-0.000222753	-0.000220467	-0.000214739
8.63776	-0.000211591	-0.000222503	-0.000220258	-0.000214524
8.66164	-0.000211414	-0.000222274	-0.000220027	-0.000214323
8.68591	-0.000211241	-0.00022204	-0.000219816	-0.000214099
8.71041	-0.000211075	-0.000221802	-0.000219597	-0.000213887
8.73583	-0.00021091	-0.000221581	-0.000219366	-0.000213697
8.76003	-0.000210749	-0.000221378	-0.000219145	-0.000213496
8.78348	-0.000210589	-0.000221151	-0.000218913	-0.000213291
8.80755	-0.000210416	-0.000220922	-0.000218688	-0.000213086
8.83117	-0.000210249	-0.000220724	-0.000218483	-0.000212878
8.85536	-0.000210077	-0.000220445	-0.000218259	-0.000212681
8.88008	-0.000209914	-0.000220214	-0.000218042	-0.000212477
8.90404	-0.00020976	-0.000219997	-0.000217825	-0.000212285
8.93481	-0.000209567	-0.000219775	-0.000217312	-0.000212004
8.9595	-0.000209403	-0.000219554	-0.000217102	-0.000211798
8.98733	-0.000209212	-0.000219331	-0.000216915	-0.00021158
9.01116	-0.000209046	-0.000219117	-0.000216694	-0.000211398
9.03558	-0.00020888	-0.000218885	-0.000216472	-0.000211201
9.05988	-0.00020872	-0.000218695	-0.000216267	-0.000211007
9.08365	-0.000208572	-0.000218501	-0.000216081	-0.000210802
9.1075	-0.000208425	-0.000218258	-0.000215875	-0.000210601
9.13163	-0.000208272	-0.000218058	-0.000215653	-0.000210409
9.1558	-0.000208117	-0.000217855	-0.000215448	-0.000210209
9.1795	-0.000207961	-0.000217642	-0.00021524	-0.000210056
9.20486	-0.00020779	-0.000217437	-0.000215027	-0.00020984
9.22942	-0.000207634	-0.000217242	-0.000214836	-0.000209646
9.25373	-0.000207481	-0.000217031	-0.00021466	-0.000209458
9.27811	-0.000207333	-0.000216827	-0.000214461	-0.000209258
9.30345	-0.000207178	-0.000216623	-0.00021426	-0.00020907
9.3287	-0.000207018	-0.000216421	-0.000214059	-0.000208916
9.35445	-0.000206857	-0.000216212	-0.000213858	-0.000208717
9.37862	-0.000206708	-0.00021595	-0.000213669	-0.000208524
9.40325	-0.000206557	-0.000215779	-0.000213487	-0.000208323
9.4277	-0.000206407	-0.000215544	-0.000213289	-0.000208121
9.46139	-0.000206203	-0.000215356	-0.000213001	-0.000207887
9.48714	-0.000206049	-0.000215152	-0.0002128	-0.000207696
9.51408	-0.000205888	-0.000214945	-0.000212589	-0.000207555
9.53801	-0.000205743	-0.000214753	-0.0002124	-0.000207366
9.56215	-0.000205596	-0.000214566	-0.000212225	-0.000207201
9.58736	-0.000205447	-0.00021439	-0.000212025	-0.000207004
9.61252	-0.000205295	-0.00021419	-0.000211835	-0.000206814
9.63775	-0.000205147	-0.000214017	-0.000211642	-0.000206636
9.66282	-0.000205003	-0.000213834	-0.000211449	-0.00020645
9.68687	-0.000204864	-0.000213653	-0.000211263	-0.000206278
9.71062	-0.000204725	-0.000213474	-0.000211073	-0.00020612
9.73468	-0.000204584	-0.00021329	-0.000210881	-0.000205972
9.75994	-0.000204434	-0.000213086	-0.0002107	-0.000205784
9.78378	-0.000204296	-0.000212896	-0.000210509	-0.000205618
9.80772	-0.000204162	-0.000212711	-0.000210324	-0.000205451
9.83251	-0.000204023	-0.00021254	-0.000210145	-0.000205286
9.85663	-0.000203884	-0.000212354	-0.000209952	-0.000205102
9.88043	-0.000203744	-0.000212177	-0.00020977	-0.000204936
9.90406	-0.000203607	-0.000211948	-0.000209603	-0.000204758
9.92868	-0.000203471	-0.000211762	-0.000209412	-0.000204595
9.95249	-0.000203342	-0.000211565	-0.000209223	-0.000204427
9.98452	-0.000203168	-0.000211397	-0.000208982	-0.0002042
10.0095	-0.000203029	-0.00021121	-0.000208796	-0.000204026
10.0363	-0.000202878	-0.000211055	-0.000208629	-0.000203833
10.0611	-0.00020274	-0.000210868	-0.000208437	-0.000203662
10.0857	-0.000202602	-0.00021069	-0.000208266	-0.000203502
10.1107	-0.000202464	-0.000210524	-0.000208093	-0.000203353
10.1364	-0.000202327	-0.000210357	-0.000207925	-0.000203194
10.1609	-0.000202194	-0.000210175	-0.000207777	-0.000203017
10.1852	-0.000202064	-0.000209996	-0.000207579	-0.00020285
10.2103	-0.000201929	-0.000209828	-0.000207417	-0.000202687
10.2344	-0.000201802	-0.000209663	-0.000207233	-0.000202524
10.2599	-0.000201673	-0.000209497	-0.000207057	-0.000202376
10.284	-0.000201546	-0.000209324	-0.000206898	-0.000202238
10.3085	-0.00020141	-0.000209168	-0.000206725	-0.000202061
10.3324	-0.000201282	-0.000208997	-0.000206545	-0.000201893
10.3568	-0.000201154	-0.000208818	-0.000206375	-0.000201727
10.382	-0.000201024	-0.000208654	-0.000206226	-0.000201574
10.4059	-0.000200903	-0.00020849	-0.000206059	-0.000201414
10.4302	-0.000200779	-0.000208268	-0.000205878	-0.000201266
10.4542	-0.000200654	-0.000208111	-0.000205701	-0.000201104
10.4789	-0.000200525	-0.000207958	-0.00020552	-0.000200948
10.5061	-0.000200383	-0.000207791	-0.000205325	-0.000200729
10.5319	-0.000200251	-0.000207645	-0.00020516	-0.000200578
10.5586	-0.000200117	-0.000207488	-0.000204977	-0.000200408
10.5833	-0.000199996	-0.000207333	-0.000204821	-0.000200238
10.6082	-0.000199872	-0.000207164	-0.000204669	-0.00020009
10.6335	-0.000199742	-0.000207013	-0.000204513	-0.000199935
10.6575	-0.000199621	-0.000206872	-0.000204349	-0.000199778
10.6826	-0.000199493	-0.000206715	-0.000204191	-0.00019963
10.7074	-0.000199371	-0.000206564	-0.000204031	-0.000199462
10.7319	-0.000199255	-0.000206405	-0.000203856	-0.000199314
10.7561	-0.000199137	-0.000206255	-0.0002037	-0.000199169
10.7808	-0.000199016	-0.000206101	-0.000203548	-0.000199021
10.8054	-0.000198893	-0.00020596	-0.000203382	-0.000198866
10.8297	-0.00019877	-0.000205796	-0.000203216	-0.000198715
10.8553	-0.000198648	-0.000205651	-0.000203054	-0.000198561
10.8801	-0.000198527	-0.000205499	-0.00020292	-0.000198417
10.905	-0.00019841	-0.000205345	-0.000202752	-0.000198274
10.9296	-0.000198294	-0.000205202	-0.000202599	-0.000198109
10.9534	-0.000198177	-0.000205004	-0.000202435	-0.000197979
10.9768	-0.000198068	-0.000204842	-0.000202302	-0.000197829
11.002	-0.000197948	-0.000204662	-0.000202121	-0.000197689
11.0334	-0.000197799	-0.00020453	-0.000201918	-0.00019752
11.059	-0.000197678	-0.000204369	-0.000201761	-0.000197391
11.0858	-0.000197551	-0.000204219	-0.000201592	-0.000197235
11.1099	-0.000197438	-0.00020407	-0.000201454	-0.000197084
11.1337	-0.000197327	-0.000203915	-0.0002013	-0.000196954
11.1587	-0.000197211	-0.000203781	-0.000201142	-0.000196815
11.1836	-0.000197097	-0.000203645	-0.000201005	-0.00019666
11.2078	-0.000196986	-0.000203512	-0.000200871	-0.000196525
11.2325	-0.000196871	-0.000203374	-0.000200718	-0.000196375
11.2568	-0.000196759	-0.000203233	-0.00020057	-0.000196241
11.2811	-0.000196646	-0.000203092	-0.000200411	-0.000196103
11.3053	-0.000196537	-0.00020296	-0.000200261	-0.000195999
11.3303	-0.000196424	-0.000202822	-0.000200109	-0.000195849
11.3553	-0.000196311	-0.000202675	-0.000199963	-0.000195704
11.3799	-0.000196199	-0.000202533	-0.000199813	-0.000195576
11.405	-0.000196086	-0.000202391	-0.000199699	-0.00019543
11.4298	-0.000195975	-0.000202249	-0.000199532	-0.000195285
11.4546	-0.000195865	-0.000202119	-0.000199396	-0.000195158
11.4791	-0.000195757	-0.000201964	-0.000199253	-0.000195037
11.5027	-0.000195653	-0.000201821	-0.000199101	-0.000194886
11.5251	-0.000195553	-0.000201665	-0.000198965	-0.000194749
11.5703	-0.000195353	-0.000201531	-0.000198786	-0.000194562
11.5938	-0.00019525	-0.000201411	-0.000198642	-0.000194419
11.6177	-0.000195145	-0.000201277	-0.000198493	-0.000194268
11.6416	-0.000195042	-0.000201157	-0.000198354	-0.000194136
11.6666	-0.000194932	-0.000201008	-0.000198204	-0.000194009
11.6905	-0.00019483	-0.000200876	-0.000198065	-0.000193878
11.7147	-0.000194725	-0.00020074	-0.000197937	-0.000193736
11.739	-0.000194623	-0.000200611	-0.000197813	-0.000193611
11.7632	-0.000194519	-0.00020048	-0.000197656	-0.000193489
11.7885	-0.000194409	-0.000200342	-0.000197513	-0.000193356
11.8134	-0.000194301	-0.000200213	-0.000197383	-0.000193224
11.8377	-0.000194196	-0.000200076	-0.000197232	-0.000193086
11.8624	-0.000194091	-0.000199968	-0.000197101	-0.00019296
11.8874	-0.000193988	-0.000199839	-0.000196976	-0.000192852
11.9115	-0.00019389	-0.000199701	-0.000196837	-0.000192699
11.9365	-0.000193786	-0.000199567	-0.000196695	-0.000192577
11.9615	-0.000193682	-0.00019945	-0.000196558	-0.000192443
11.9862	-0.000193577	-0.000199325	-0.000196427	-0.000192316
12.0106	-0.000193471	-0.000199153	-0.000196287	-0.00019219
12.0349	-0.000193371	-0.000199033	-0.000196175	-0.000192064
12.0593	-0.000193271	-0.000198893	-0.000196022	-0.000191942
12.0936	-0.000193131	-0.000198782	-0.000195845	-0.000191771
12.1188	-0.000193032	-0.000198649	-0.000195708	-0.000191635
12.1451	-0.000192925	-0.000198518	-0.000195562	-0.000191485
12.169	-0.000192826	-0.0001984	-0.000195441	-0.000191386
12.1925	-0.000192729	-0.000198279	-0.000195308	-0.000191255
12.2177	-0.000192622	-0.000198153	-0.000195172	-0.000191137
12.2424	-0.000192526	-0.00019803	-0.000195041	-0.000191014
12.2672	-0.000192429	-0.000197903	-0.000194908	-0.000190889
12.2916	-0.000192333	-0.000197777	-0.000194767	-0.000190777
12.316	-0.000192233	-0.000197667	-0.000194648	-0.000190641
12.3412	-0.00019213	-0.000197561	-0.000194511	-0.000190511
12.3657	-0.000192027	-0.00019744	-0.000194371	-0.000190389
12.3897	-0.000191933	-0.000197332	-0.000194249	-0.000190286
12.4141	-0.000191838	-0.000197209	-0.000194121	-0.000190152
12.4395	-0.000191743	-0.000197087	-0.000194001	-0.000190032
12.4636	-0.00019165	-0.000196958	-0.000193865	-0.000189912
12.4875	-0.000191558	-0.000196856	-0.000193739	-0.000189781
12.5121	-0.000191456	-0.00019674	-0.000193597	-0.000189659
12.5375	-0.000191354	-0.000196594	-0.000193469	-0.000189536
12.5615	-0.00019126	-0.000196479	-0.000193348	-0.000189436
12.5858	-0.000191171	-0.000196371	-0.000193227	-0.000189317
12.6222	-0.000191033	-0.000196256	-0.000193063	-0.000189156
12.6465	-0.000190941	-0.000196151	-0.000192948	-0.000189029
12.673	-0.000190837	-0.000196029	-0.000192807	-0.000188899
12.6977	-0.000190742	-0.000195925	-0.000192696	-0.000188785
12.7223	-0.000190649	-0.000195798	-0.000192584	-0.000188665
12.747	-0.000190554	-0.000195684	-0.000192452	-0.000188536
12.7711	-0.000190464	-0.00019557	-0.000192325	-0.000188426
12.7954	-0.000190371	-0.000195458	-0.000192202	-0.000188296
12.8195	-0.000190282	-0.000195343	-0.000192092	-0.000188185
12.8434	-0.000190193	-0.000195246	-0.000191972	-0.000188052
12.8685	-0.000190099	-0.000195129	-0.000191852	-0.000187947
12.8926	-0.000190008	-0.000195008	-0.000191726	-0.000187821
12.9169	-0.000189919	-0.000194903	-0.000191609	-0.000187707
12.9423	-0.000189824	-0.000194785	-0.000191482	-0.000187587
12.967	-0.000189729	-0.000194684	-0.000191358	-0.000187471
12.9912	-0.000189642	-0.00019458	-0.000191245	-0.000187371
13.0153	-0.000189553	-0.000194462	-0.000191126	-0.000187247
13.0398	-0.000189464	-0.000194354	-0.00019101	-0.000187148
13.0645	-0.000189374	-0.000194218	-0.000190891	-0.000187028
13.0887	-0.000189283	-0.000194106	-0.000190776	-0.000186919
13.1124	-0.000189197	-0.000193974	-0.000190662	-0.000186796
13.1442	-0.000189081	-0.000193875	-0.000190496	-0.00018669
13.1694	-0.000188991	-0.000193783	-0.000190379	-0.000186561
13.1954	-0.0001889	-0.000193681	-0.000190241	-0.00018645
13.2196	-0.000188812	-0.000193574	-0.000190124	-0.000186328
13.2444	-0.000188724	-0.000193475	-0.000190005	-0.000186219
13.2685	-0.000188637	-0.000193381	-0.0001899	-0.000186108
13.2927	-0.000188547	-0.000193267	-0.000189796	-0.000186003
13.3169	-0.00018846	-0.000193162	-0.000189675	-0.000185881
13.3407	-0.000188375	-0.00019306	-0.000189554	-0.000185783
13.3655	-0.000188289	-0.000192959	-0.000189448	-0.000185679
13.3897	-0.000188205	-0.00019287	-0.00018933	-0.000185556
13.4139	-0.000188118	-0.000192756	-0.000189215	-0.000185453
13.4377	-0.000188036	-0.000192634	-0.000189099	-0.000185335
13.461	-0.000187955	-0.000192522	-0.000188986	-0.000185223
13.485	-0.00018787	-0.00019242	-0.000188879	-0.000185115
13.5092	-0.000187787	-0.00019233	-0.00018876	-0.000185008
13.5333	-0.000187703	-0.000192221	-0.000188652	-0.000184888
13.5574	-0.000187619	-0.000192125	-0.000188535	-0.000184787
13.5821	-0.000187531	-0.000192011	-0.000188411	-0.00018466
13.6066	-0.000187446	-0.000191918	-0.000188303	-0.00018459
13.6305	-0.000187364	-0.000191803	-0.000188194	-0.000184457
13.6717	-0.000187225	-0.000191705	-0.000188048	-0.000184338
13.6962	-0.000187144	-0.000191613	-0.000187944	-0.000184231
13.7231	-0.000187052	-0.000191507	-0.000187821	-0.000184099
13.7472	-0.000186968	-0.000191404	-0.00018771	-0.000184016
13.7718	-0.000186883	-0.000191295	-0.000187601	-0.000183911
13.7962	-0.000186804	-0.000191199	-0.000187489	-0.0001838
13.8203	-0.000186727	-0.000191101	-0.000187389	-0.000183699
13.8447	-0.000186643	-0.000190991	-0.000187277	-0.000183613
13.869	-0.00018656	-0.0001909	-0.000187172	-0.000183485
13.8933	-0.000186477	-0.00019081	-0.000187074	-0.000183389
13.9182	-0.000186393	-0.000190711	-0.000186971	-0.000183295
13.9429	-0.000186313	-0.000190623	-0.000186859	-0.000183168
13.9677	-0.000186231	-0.000190533	-0.000186749	-0.000183075
13.9917	-0.000186154	-0.000190427	-0.000186641	-0.000182979
14.0165	-0.000186073	-0.000190323	-0.00018654	-0.000182892
14.0408	-0.000185993	-0.000190238	-0.000186428	-0.000182754
14.0653	-0.00018591	-0.000190167	-0.000186322	-0.000182671
14.0897	-0.000185826	-0.000190079	-0.000186225	-0.000182551
14.1148	-0.000185745	-0.00018994	-0.000186115	-0.000182449
14.1387	-0.000185671	-0.000189849	-0.000186017	-0.000182352
14.1627	-0.000185592	-0.000189752	-0.000185906	-0.000182234
14.2002	-0.000185469	-0.000189664	-0.000185768	-0.000182095
14.2251	-0.000185387	-0.000189568	-0.000185671	-0.000182018
14.2518	-0.000185303	-0.000189473	-0.00018555	-0.0001819
14.2768	-0.000185224	-0.000189381	-0.000185451	-0.000181818
14.3014	-0.000185141	-0.000189281	-0.000185348	-0.000181695
14.3257	-0.000185066	-0.000189184	-0.000185252	-0.000181596
14.3507	-0.000184987	-0.000189096	-0.000185168	-0.000181522
14.376	-0.000184904	-0.000189014	-0.00018507	-0.000181411
14.4002	-0.000184827	-0.000188933	-0.000184963	-0.000181314
14.4247	-0.00018475	-0.000188836	-0.000184867	-0.000181203
14.4487	-0.000184675	-0.000188753	-0.000184758	-0.000181116
14.4728	-0.0001846	-0.000188666	-0.000184659	-0.000181006
14.4965	-0.000184525	-0.000188582	-0.000184557	-0.000180935
14.5201	-0.000184448	-0.000188483	-0.000184456	-0.000180832
14.5459	-0.000184367	-0.000188389	-0.000184361	-0.000180728
14.5702	-0.000184291	-0.000188299	-0.000184256	-0.000180648
14.594	-0.000184217	-0.000188217	-0.000184158	-0.000180537
14.619	-0.000184138	-0.000188129	-0.000184052	-0.000180441
14.6438	-0.000184063	-0.000188008	-0.000183942	-0.000180371
14.6679	-0.00018399	-0.000187918	-0.000183855	-0.000180248
14.6919	-0.000183916	-0.00018783	-0.000183755	-0.000180147
14.7287	-0.0001838	-0.000187753	-0.000183632	-0.000180025
14.7536	-0.000183722	-0.000187665	-0.000183522	-0.000179935
14.7807	-0.000183639	-0.000187583	-0.000183412	-0.000179808
14.8047	-0.000183568	-0.000187512	-0.000183312	-0.000179708
14.8286	-0.000183497	-0.000187423	-0.000183214	-0.000179621
14.8536	-0.000183421	-0.000187337	-0.000183126	-0.000179521
14.8788	-0.000183342	-0.000187248	-0.000183022	-0.00017943
14.9029	-0.000183269	-0.000187171	-0.000182933	-0.000179356
14.9279	-0.000183193	-0.000187089	-0.000182844	-0.000179245
14.9522	-0.00018312	-0.000187008	-0.000182747	-0.00017914
14.9764	-0.000183048	-0.000186921	-0.000182648	-0.000179036
15.0015	-0.000182978	-0.000186845	-0.000182557	-0.00017894
15.0256	-0.000182904	-0.000186744	-0.00018246	-0.000178848
15.0505	-0.000182827	-0.000186663	-0.000182368	-0.000178749
15.0756	-0.000182748	-0.000186593	-0.000182277	-0.000178657
15.0995	-0.000182678	-0.00018651	-0.000182177	-0.000178576
15.1233	-0.00018261	-0.000186428	-0.000182088	-0.000178482
15.1475	-0.000182541	-0.000186344	-0.000181984	-0.000178392
15.1716	-0.000182472	-0.000186227	-0.000181881	-0.000178335
15.196	-0.000182401	-0.000186147	-0.000181788	-0.000178214
15.2204	-0.000182331	-0.000186054	-0.000181691	-0.000178111
15.2553	-0.000182227	-0.000185978	-0.000181573	-0.000178009
15.2795	-0.000182153	-0.000185891	-0.000181481	-0.000177934
15.3063	-0.000182076	-0.000185818	-0.00018137	-0.000177826
15.3306	-0.000182004	-0.000185742	-0.000181276	-0.000177732
15.3543	-0.000181936	-0.000185669	-0.000181179	-0.000177634
15.3789	-0.000181866	-0.000185584	-0.000181088	-0.000177549
15.4032	-0.0001818	-0.000185507	-0.000180998	-0.000177457
15.4276	-0.000181729	-0.000185425	-0.000180903	-0.000177369
15.4513	-0.00018166	-0.00018534	-0.000180828	-0.000177275
15.4752	-0.000181591	-0.000185257	-0.000180735	-0.000177197
15.4992	-0.000181522	-0.000185185	-0.000180647	-0.000177117
15.5236	-0.000181451	-0.00018511	-0.000180557	-0.000177025
15.5472	-0.000181382	-0.000185033	-0.000180469	-0.000176935
15.5728	-0.000181308	-0.000184958	-0.000180371	-0.00017685
15.5967	-0.00018124	-0.00018489	-0.000180279	-0.00017675
15.6222	-0.000181171	-0.000184811	-0.000180194	-0.000176661
15.6459	-0.000181106	-0.000184732	-0.000180108	-0.000176571
15.6698	-0.000181038	-0.000184653	-0.000180017	-0.000176475
15.6942	-0.000180969	-0.000184545	-0.000179929	-0.000176394
15.7189	-0.000180901	-0.000184481	-0.000179841	-0.000176312
15.7433	-0.000180833	-0.000184405	-0.000179749	-0.000176227
15.7828	-0.000180722	-0.000184317	-0.000179622	-0.000176117
15.8067	-0.000180651	-0.000184245	-0.000179536	-0.000176039
15.8335	-0.000180578	-0.000184163	-0.00017944	-0.00017595
15.8578	-0.000180512	-0.000184095	-0.00017935	-0.000175857
15.8832	-0.000180446	-0.000184033	-0.000179261	-0.000175777
15.9089	-0.000180377	-0.000183945	-0.000179178	-0.000175685
15.9332	-0.00018031	-0.000183866	-0.00017909	-0.000175601
15.9571	-0.000180246	-0.0001838	-0.000179006	-0.000175514
15.9821	-0.000180177	-0.00018374	-0.000178924	-0.000175431
16.0073	-0.00018011	-0.000183654	-0.000178842	-0.000175354
16.0319	-0.000180041	-0.00018358	-0.000178745	-0.000175273
16.0558	-0.000179977	-0.000183512	-0.000178659	-0.000175183
16.0805	-0.000179911	-0.000183453	-0.000178579	-0.00017509
16.1045	-0.000179841	-0.000183372	-0.000178487	-0.000174999
16.1288	-0.000179777	-0.000183297	-0.000178406	-0.000174916
16.1538	-0.000179711	-0.000183229	-0.000178321	-0.000174836
16.1779	-0.000179649	-0.000183152	-0.00017823	-0.00017476
16.2017	-0.000179586	-0.000183074	-0.000178152	-0.000174683
16.2258	-0.000179521	-0.000182992	-0.000178064	-0.000174593
16.2508	-0.000179455	-0.000182906	-0.000177981	-0.000174511
16.2751	-0.000179389	-0.000182824	-0.000177894	-0.00017442
16.3106	-0.000179295	-0.000182759	-0.000177793	-0.000174323
16.3345	-0.00017923	-0.000182684	-0.000177709	-0.000174237
16.3614	-0.00017916	-0.00018261	-0.00017762	-0.000174147
16.3862	-0.000179096	-0.000182549	-0.000177526	-0.000174065
16.4102	-0.000179034	-0.000182491	-0.000177444	-0.000173972
16.4346	-0.00017897	-0.000182412	-0.000177362	-0.000173892
16.4584	-0.00017891	-0.000182349	-0.000177278	-0.000173802
16.4827	-0.000178846	-0.000182289	-0.000177191	-0.000173724
16.5076	-0.00017878	-0.000182217	-0.00017711	-0.000173646
16.5317	-0.000178714	-0.000182141	-0.000177023	-0.000173565
16.5567	-0.000178649	-0.000182063	-0.000176942	-0.00017349
16.5809	-0.000178587	-0.000181994	-0.00017686	-0.000173404
16.6054	-0.000178525	-0.00018194	-0.000176777	-0.000173338
16.629	-0.000178467	-0.000181862	-0.0001767	-0.000173258
16.653	-0.000178405	-0.000181798	-0.000176599	-0.000173184
16.6771	-0.000178343	-0.000181723	-0.000176517	-0.000173103
16.7016	-0.000178281	-0.000181662	-0.000176438	-0.000173037
16.7262	-0.000178219	-0.000181598	-0.00017636	-0.000172961
16.7508	-0.000178155	-0.000181502	-0.000176279	-0.000172901
16.7747	-0.000178095	-0.000181433	-0.0001762	-0.000172838
16.7986	-0.000178032	-0.000181357	-0.000176117	-0.000172777
16.8341	-0.000177942	-0.00018129	-0.000176017	-0.00017269
16.8592	-0.000177881	-0.000181229	-0.000175933	-0.000172623
16.8858	-0.000177816	-0.00018116	-0.000175851	-0.000172557
16.91	-0.000177755	-0.00018109	-0.000175766	-0.000172493
16.9356	-0.000177693	-0.000181025	-0.000175688	-0.000172426
16.9598	-0.000177631	-0.00018097	-0.000175611	-0.000172371
16.9855	-0.000177568	-0.000180918	-0.000175541	-0.000172312
17.0096	-0.000177507	-0.000180848	-0.000175458	-0.000172259
17.0336	-0.000177445	-0.000180782	-0.000175379	-0.000172196
17.0585	-0.000177382	-0.00018071	-0.000175291	-0.000172132
17.0828	-0.000177323	-0.000180674	-0.000175213	-0.000172086
17.1069	-0.000177264	-0.000180606	-0.000175132	-0.000172038
17.1314	-0.000177203	-0.00018052	-0.000175061	-0.000171975
17.1558	-0.000177144	-0.000180462	-0.000174987	-0.000171922
17.1808	-0.000177082	-0.000180397	-0.000174911	-0.000171866
17.205	-0.000177025	-0.000180335	-0.000174837	-0.000171814
17.2301	-0.000176964	-0.000180284	-0.000174754	-0.000171759
17.2545	-0.000176906	-0.000180201	-0.000174678	-0.000171704
17.2799	-0.00017684	-0.000180121	-0.000174599	-0.000171656
17.3038	-0.000176781	-0.000180065	-0.000174522	-0.000171593
17.3282	-0.000176719	-0.000179991	-0.000174445	-0.00017155
17.3624	-0.000176637	-0.000179923	-0.000174334	-0.000171465
17.3866	-0.00017658	-0.000179855	-0.000174259	-0.000171408
17.414	-0.000176514	-0.000179792	-0.000174182	-0.000171354
17.4385	-0.000176457	-0.00017973	-0.000174104	-0.000171293
17.4632	-0.000176397	-0.000179678	-0.000174033	-0.00017123
17.4871	-0.000176339	-0.000179613	-0.000173946	-0.000171176
17.5115	-0.00017628	-0.000179551	-0.000173871	-0.000171118
17.5374	-0.000176216	-0.000179491	-0.000173792	-0.000171062
17.5622	-0.000176157	-0.000179429	-0.000173713	-0.000170996
17.5879	-0.000176097	-0.000179372	-0.000173637	-0.000170932
17.6129	-0.000176038	-0.000179302	-0.000173564	-0.00017087
17.637	-0.000175983	-0.000179235	-0.000173497	-0.000170823
17.6624	-0.000175923	-0.000179175	-0.000173428	-0.000170754
17.6873	-0.000175865	-0.000179123	-0.000173368	-0.000170692
17.7111	-0.000175807	-0.000179059	-0.000173294	-0.000170625
17.7359	-0.000175749	-0.000178998	-0.000173221	-0.00017055
17.7605	-0.000175691	-0.000178941	-0.000173141	-0.000170485
17.7856	-0.000175633	-0.000178868	-0.00017306	-0.000170419
17.8105	-0.000175573	-0.000178802	-0.000172975	-0.00017035
17.835	-0.000175515	-0.000178743	-0.000172904	-0.000170283
17.8593	-0.000175458	-0.000178691	-0.000172829	-0.00017021
17.8913	-0.000175384	-0.000178639	-0.000172732	-0.000170121
17.9157	-0.00017533	-0.000178575	-0.000172658	-0.000170051
17.943	-0.000175271	-0.000178502	-0.000172565	-0.000169981
17.9671	-0.000175216	-0.000178445	-0.000172498	-0.000169905
17.9919	-0.000175156	-0.000178388	-0.000172425	-0.000169838
18.0161	-0.000175094	-0.000178319	-0.000172348	-0.000169775
18.0411	-0.000175035	-0.000178271	-0.000172283	-0.000169705
18.0662	-0.000174979	-0.000178201	-0.00017221	-0.000169637
18.0911	-0.000174925	-0.00017814	-0.000172137	-0.000169565
18.1156	-0.000174874	-0.000178078	-0.000172062	-0.000169489
18.1401	-0.000174818	-0.00017803	-0.000171999	-0.000169424
18.1659	-0.000174759	-0.000177975	-0.000171928	-0.000169352
18.1899	-0.000174703	-0.000177911	-0.000171863	-0.000169278
18.2141	-0.000174645	-0.000177863	-0.000171791	-0.000169205
18.2382	-0.000174592	-0.000177816	-0.00017172	-0.000169131
18.2627	-0.000174538	-0.000177761	-0.000171648	-0.000169052
18.2867	-0.000174484	-0.000177714	-0.00017158	-0.000168987
18.3104	-0.000174433	-0.000177649	-0.000171507	-0.000168909
18.3347	-0.000174375	-0.000177564	-0.000171446	-0.000168834
18.3587	-0.00017432	-0.000177514	-0.000171379	-0.000168758
18.3843	-0.000174264	-0.000177454	-0.000171311	-0.00016868
18.4198	-0.000174187	-0.000177402	-0.000171212	-0.000168579
18.4455	-0.000174129	-0.000177333	-0.000171142	-0.000168493
18.472	-0.000174068	-0.000177278	-0.000171062	-0.000168407
18.4962	-0.000174016	-0.000177227	-0.000170996	-0.000168323
18.521	-0.000173963	-0.000177179	-0.000170926	-0.000168258
18.5456	-0.00017391	-0.000177117	-0.000170851	-0.000168183
18.5702	-0.000173855	-0.00017707	-0.000170785	-0.000168101
18.5944	-0.000173799	-0.000177026	-0.000170711	-0.000168026
18.6193	-0.000173744	-0.000176965	-0.000170645	-0.000167943
18.6442	-0.000173692	-0.000176902	-0.000170582	-0.000167865
18.6685	-0.000173643	-0.000176841	-0.000170509	-0.00016779
18.6932	-0.000173588	-0.000176798	-0.000170445	-0.000167717
18.7174	-0.000173535	-0.000176738	-0.000170374	-0.000167639
18.7419	-0.00017348	-0.000176696	-0.0001703	-0.000167555
18.7665	-0.000173423	-0.00017663	-0.000170241	-0.00016749
18.7908	-0.00017337	-0.000176581	-0.000170168	-0.000167407
18.8161	-0.000173317	-0.000176527	-0.000170103	-0.000167325
18.8406	-0.000173266	-0.000176469	-0.000170035	-0.000167254
18.8648	-0.000173212	-0.000176389	-0.000169966	-0.00016717
18.8889	-0.000173163	-0.000176325	-0.0001699	-0.000167088
18.9132	-0.000173111	-0.000176278	-0.000169825	-0.000167012
18.9435	-0.000173044	-0.000176234	-0.00016974	-0.000166912
18.9678	-0.000172993	-0.000176189	-0.00016967	-0.000166833
18.9946	-0.000172936	-0.000176116	-0.000169593	-0.000166749
19.0198	-0.000172882	-0.000176057	-0.000169534	-0.00016668
19.0439	-0.000172828	-0.00017601	-0.000169459	-0.000166593
19.0681	-0.000172777	-0.000175954	-0.000169395	-0.000166525
19.0924	-0.000172729	-0.000175899	-0.000169324	-0.000166453
19.117	-0.000172677	-0.000175847	-0.00016926	-0.000166375
19.142	-0.000172627	-0.000175812	-0.000169187	-0.000166298
19.1677	-0.000172572	-0.000175759	-0.000169119	-0.000166221
19.1917	-0.00017252	-0.000175711	-0.000169056	-0.000166143
19.216	-0.000172468	-0.000175647	-0.000168975	-0.000166068
19.2402	-0.000172416	-0.000175592	-0.000168905	-0.000165998
19.2644	-0.000172366	-0.000175537	-0.000168844	-0.00016592
19.2888	-0.000172314	-0.0001755	-0.000168774	-0.000165847
19.3148	-0.000172261	-0.000175463	-0.000168708	-0.000165773
19.3399	-0.000172206	-0.0001754	-0.000168642	-0.000165702
19.3636	-0.000172157	-0.000175338	-0.000168578	-0.000165623
19.3881	-0.000172108	-0.000175276	-0.000168511	-0.000165548
19.4119	-0.00017206	-0.00017524	-0.000168448	-0.000165482
19.4362	-0.000172007	-0.000175174	-0.000168376	-0.000165406
19.4707	-0.000171937	-0.00017512	-0.000168302	-0.000165309
19.4946	-0.000171891	-0.000175073	-0.000168239	-0.00016524
19.5206	-0.000171838	-0.000175016	-0.000168169	-0.000165156
19.5447	-0.000171788	-0.000174962	-0.000168104	-0.000165084
19.5702	-0.000171733	-0.000174909	-0.000168046	-0.000165011
19.5952	-0.00017168	-0.000174868	-0.00016798	-0.000164938
19.6203	-0.000171629	-0.000174831	-0.000167912	-0.000164864
19.6443	-0.000171582	-0.000174771	-0.000167849	-0.000164795
19.668	-0.000171532	-0.000174722	-0.000167785	-0.000164736
19.6926	-0.000171486	-0.000174682	-0.000167724	-0.000164655
19.7171	-0.000171437	-0.000174631	-0.00016766	-0.000164587
19.7415	-0.000171387	-0.000174578	-0.000167604	-0.000164513
19.7663	-0.000171335	-0.000174528	-0.000167544	-0.000164443
19.7906	-0.000171287	-0.00017449	-0.00016748	-0.000164373
19.8159	-0.000171237	-0.000174449	-0.000167409	-0.000164311
19.8396	-0.000171189	-0.000174394	-0.000167345	-0.000164237
19.8637	-0.000171142	-0.000174338	-0.000167285	-0.00016417
19.8892	-0.000171089	-0.000174284	-0.000167222	-0.000164096
19.9138	-0.000171041	-0.000174222	-0.000167161	-0.000164034
19.938	-0.000170991	-0.000174168	-0.000167088	-0.00016397
19.9627	-0.000170942	-0.000174112	-0.000167024	-0.0001639
19.9942	-0.00017088	-0.000174068	-0.000166962	-0.000163814
20.0198	-0.000170828	-0.000174035	-0.000166898	-0.000163741
20.0473	-0.000170772	-0.000173987	-0.000166826	-0.000163666
20.0714	-0.000170728	-0.000173933	-0.00016677	-0.0001636
20.0964	-0.000170679	-0.000173885	-0.000166704	-0.000163533
20.1206	-0.000170631	-0.000173837	-0.000166643	-0.000163464
20.1447	-0.000170582	-0.000173787	-0.000166585	-0.00016339
20.169	-0.000170533	-0.000173738	-0.000166529	-0.000163317
20.1932	-0.000170485	-0.000173684	-0.000166474	-0.000163249
20.2174	-0.000170439	-0.000173644	-0.000166409	-0.000163174
20.241	-0.000170396	-0.000173586	-0.000166349	-0.000163125
20.2656	-0.000170351	-0.000173549	-0.000166286	-0.00016306
20.2906	-0.000170301	-0.000173505	-0.000166226	-0.000162984
20.3148	-0.000170252	-0.000173454	-0.000166162	-0.000162934
20.3394	-0.000170203	-0.000173408	-0.000166099	-0.000162862
20.3638	-0.000170157	-0.000173364	-0.000166039	-0.000162792
20.3884	-0.000170113	-0.000173325	-0.000165978	-0.000162733
20.4139	-0.000170063	-0.000173277	-0.000165907	-0.000162656
20.4386	-0.000170014	-0.000173201	-0.000165843	-0.000162585
20.4634	-0.000169966	-0.000173161	-0.000165787	-0.000162526
20.4875	-0.00016992	-0.000173118	-0.000165731	-0.00016247
20.5185	-0.000169862	-0.000173076	-0.00016567	-0.000162385
20.5428	-0.000169816	-0.000173028	-0.000165612	-0.000162322
20.5695	-0.000169765	-0.000172992	-0.00016555	-0.000162241
20.5945	-0.000169716	-0.000172954	-0.000165489	-0.000162186
20.6189	-0.000169669	-0.000172908	-0.000165426	-0.000162127
20.6443	-0.000169619	-0.000172858	-0.000165365	-0.000162054
20.6681	-0.000169575	-0.000172813	-0.000165303	-0.000162003
20.6926	-0.000169532	-0.000172784	-0.000165242	-0.000161937
20.7179	-0.000169486	-0.000172739	-0.000165181	-0.000161868
20.742	-0.000169441	-0.000172684	-0.000165117	-0.000161811
20.7658	-0.000169393	-0.000172637	-0.000165066	-0.000161749
20.7896	-0.000169349	-0.00017258	-0.000165009	-0.00016168
20.8145	-0.000169304	-0.000172538	-0.000164945	-0.000161625
20.8383	-0.000169261	-0.000172503	-0.000164888	-0.000161564
20.8628	-0.000169214	-0.000172453	-0.000164831	-0.000161492
20.8876	-0.000169166	-0.000172405	-0.000164772	-0.000161427
20.9118	-0.000169122	-0.000172354	-0.000164712	-0.000161368
20.9359	-0.00016908	-0.000172309	-0.000164651	-0.000161313
20.9604	-0.000169035	-0.000172256	-0.000164591	-0.000161244
20.9847	-0.000168988	-0.000172205	-0.000164543	-0.000161202
21.0094	-0.000168942	-0.000172163	-0.000164486	-0.00016112
21.0462	-0.000168874	-0.000172117	-0.000164417	-0.000161047
21.0714	-0.000168827	-0.000172069	-0.000164353	-0.000160979
21.0977	-0.00016878	-0.000172029	-0.000164286	-0.000160907
21.1216	-0.000168736	-0.000171988	-0.000164227	-0.000160857
21.1466	-0.000168691	-0.000171956	-0.000164174	-0.000160811
21.1712	-0.000168648	-0.000171914	-0.000164112	-0.000160746
21.1961	-0.000168601	-0.000171859	-0.000164061	-0.000160695
21.2208	-0.000168554	-0.00017183	-0.000164004	-0.000160631
21.2447	-0.00016851	-0.000171797	-0.000163944	-0.000160563
21.2688	-0.000168467	-0.000171754	-0.000163902	-0.000160499
21.2932	-0.000168424	-0.000171698	-0.000163834	-0.000160447
21.3177	-0.000168377	-0.000171661	-0.000163784	-0.000160382
21.3418	-0.000168335	-0.000171634	-0.000163718	-0.000160322
21.3664	-0.000168293	-0.000171593	-0.000163665	-0.000160257
21.3903	-0.000168253	-0.000171551	-0.000163615	-0.000160195
21.4144	-0.000168207	-0.000171496	-0.000163555	-0.000160128
21.439	-0.000168164	-0.000171462	-0.000163501	-0.000160069
21.463	-0.00016812	-0.00017142	-0.000163448	-0.000160012
21.4881	-0.000168076	-0.00017134	-0.00016339	-0.000159959
21.5123	-0.000168033	-0.0001713	-0.000163344	-0.000159904
21.5379	-0.000167986	-0.000171247	-0.000163291	-0.000159842
21.5738	-0.000167923	-0.000171209	-0.000163215	-0.000159758
21.5982	-0.000167884	-0.000171171	-0.000163155	-0.000159707
21.6252	-0.000167834	-0.000171119	-0.000163092	-0.000159646
21.6492	-0.000167791	-0.000171082	-0.000163045	-0.000159588
21.6737	-0.000167749	-0.000171049	-0.000162992	-0.000159525
21.6993	-0.000167701	-0.000171004	-0.000162938	-0.000159474
21.7245	-0.000167656	-0.000170971	-0.000162889	-0.00015942
21.7486	-0.000167614	-0.000170934	-0.000162832	-0.000159358
21.773	-0.000167572	-0.00017088	-0.000162776	-0.0001593
21.7968	-0.000167532	-0.00017084	-0.000162725	-0.000159244
21.8221	-0.000167487	-0.000170802	-0.000162667	-0.000159184
21.8478	-0.000167443	-0.000170761	-0.000162612	-0.000159131
21.872	-0.0001674	-0.000170711	-0.000162564	-0.000159069
21.8961	-0.00016736	-0.00017067	-0.000162508	-0.000159008
21.921	-0.000167319	-0.000170639	-0.000162459	-0.000158946
21.9459	-0.000167274	-0.000170602	-0.0001624	-0.000158889
21.9702	-0.000167231	-0.000170554	-0.000162345	-0.000158848
21.9947	-0.000167187	-0.000170521	-0.000162292	-0.000158788
22.0189	-0.000167146	-0.000170455	-0.000162241	-0.000158731
22.0427	-0.000167107	-0.000170426	-0.000162187	-0.000158667
22.0675	-0.000167065	-0.000170381	-0.000162136	-0.000158617
22.0974	-0.000167012	-0.000170326	-0.000162064	-0.000158539
22.122	-0.000166969	-0.000170291	-0.000162018	-0.000158485
22.149	-0.000166925	-0.00017027	-0.000161959	-0.000158434
22.1736	-0.000166883	-0.000170236	-0.000161904	-0.000158381
22.1979	-0.000166843	-0.0001702	-0.000161844	-0.000158323
22.2221	-0.000166803	-0.000170153	-0.000161787	-0.000158262
22.246	-0.000166759	-0.000170116	-0.000161729	-0.000158205
22.2709	-0.000166715	-0.000170078	-0.000161676	-0.000158158
22.2948	-0.000166677	-0.000170033	-0.000161619	-0.000158098
22.3184	-0.000166637	-0.000169994	-0.000161566	-0.000158047
22.3434	-0.000166596	-0.000169955	-0.00016151	-0.000157989
22.3673	-0.00016656	-0.000169925	-0.000161459	-0.000157936
22.3917	-0.000166517	-0.000169898	-0.000161411	-0.000157882
22.4164	-0.000166473	-0.000169858	-0.000161358	-0.000157843
22.4406	-0.000166431	-0.000169816	-0.000161299	-0.000157795
22.4652	-0.000166391	-0.00016978	-0.000161248	-0.000157736
22.4891	-0.000166353	-0.00016973	-0.000161195	-0.000157682
22.5138	-0.000166312	-0.000169693	-0.000161138	-0.000157628
22.5379	-0.00016627	-0.000169632	-0.000161094	-0.000157622
22.5624	-0.00016623	-0.000169597	-0.00016105	-0.00015756
22.5873	-0.00016619	-0.000169569	-0.000161002	-0.000157501
22.6211	-0.000166134	-0.000169536	-0.000160921	-0.00015741
22.6452	-0.000166096	-0.000169495	-0.000160861	-0.000157351
22.6721	-0.000166049	-0.000169454	-0.00016081	-0.000157291
22.6967	-0.00016601	-0.000169411	-0.000160758	-0.000157243
22.7207	-0.00016597	-0.000169377	-0.000160704	-0.000157194
22.7447	-0.00016593	-0.000169333	-0.00016066	-0.000157145
22.769	-0.000165889	-0.00016931	-0.000160601	-0.000157094
22.7928	-0.000165851	-0.000169272	-0.000160541	-0.000157041
22.8181	-0.00016581	-0.000169233	-0.000160487	-0.000156987
22.8421	-0.000165771	-0.000169188	-0.000160433	-0.000156932
22.8675	-0.000165731	-0.000169144	-0.000160386	-0.000156877
22.8919	-0.000165691	-0.00016911	-0.000160338	-0.000156831
22.9165	-0.00016565	-0.000169081	-0.000160298	-0.000156789
22.9415	-0.00016561	-0.000169041	-0.000160244	-0.000156739
22.9666	-0.000165569	-0.000169012	-0.00016019	-0.000156686
22.9905	-0.000165529	-0.000168977	-0.000160127	-0.000156635
23.0153	-0.000165488	-0.000168941	-0.000160078	-0.000156578
23.0397	-0.000165451	-0.000168905	-0.000160036	-0.00015653
23.0644	-0.000165414	-0.000168856	-0.000159993	-0.000156486
23.0887	-0.000165378	-0.000168815	-0.000159941	-0.00015643
23.1133	-0.000165337	-0.000168773	-0.00015989	-0.000156376
23.145	-0.000165286	-0.000168731	-0.000159813	-0.000156295
23.1704	-0.00016524	-0.000168697	-0.000159765	-0.000156246
23.1974	-0.000165198	-0.00016866	-0.000159715	-0.000156188
23.222	-0.000165163	-0.000168627	-0.000159668	-0.000156141
23.2462	-0.000165126	-0.000168585	-0.000159608	-0.000156084
23.2705	-0.000165087	-0.000168551	-0.00015956	-0.000156032
23.2947	-0.000165046	-0.000168503	-0.00015951	-0.00015598
23.3197	-0.000165005	-0.000168466	-0.00015946	-0.00015593
23.3441	-0.000164967	-0.000168449	-0.000159415	-0.000155881
23.3683	-0.000164932	-0.000168412	-0.000159366	-0.000155826
23.393	-0.000164896	-0.000168381	-0.000159316	-0.000155771
23.4169	-0.000164856	-0.000168349	-0.000159278	-0.00015572
23.4413	-0.000164816	-0.000168319	-0.000159231	-0.00015567
23.4661	-0.000164774	-0.000168275	-0.000159177	-0.000155618
23.4912	-0.000164735	-0.000168244	-0.000159139	-0.00015557
23.5153	-0.000164699	-0.000168213	-0.000159088	-0.000155518
23.5404	-0.000164662	-0.000168181	-0.00015904	-0.000155464
23.5645	-0.000164627	-0.000168148	-0.000158991	-0.000155417
23.5894	-0.000164586	-0.000168103	-0.000158939	-0.00015536
23.6137	-0.000164546	-0.000168061	-0.000158884	-0.000155304
23.6387	-0.000164504	-0.00016804	-0.000158841	-0.000155259
23.6698	-0.000164457	-0.000168003	-0.000158779	-0.000155194
23.6957	-0.000164419	-0.000167963	-0.000158727	-0.00015515
23.7224	-0.000164377	-0.000167926	-0.00015868	-0.000155095
23.7464	-0.00016434	-0.000167889	-0.000158631	-0.000155045
23.7713	-0.0001643	-0.000167848	-0.000158583	-0.000154997
23.796	-0.000164265	-0.000167824	-0.00015853	-0.000154942
23.8203	-0.000164229	-0.000167802	-0.000158486	-0.000154899
23.845	-0.00016419	-0.000167761	-0.000158436	-0.00015485
23.8689	-0.000164154	-0.000167734	-0.000158395	-0.000154805
23.893	-0.000164116	-0.00016769	-0.000158353	-0.000154758
23.9184	-0.000164077	-0.000167655	-0.000158307	-0.00015471
23.9433	-0.000164039	-0.000167621	-0.00015826	-0.000154657
23.9672	-0.000164003	-0.000167589	-0.000158209	-0.00015461
23.9923	-0.000163966	-0.000167566	-0.000158168	-0.000154562
24.0163	-0.000163932	-0.000167528	-0.000158119	-0.000154516
24.0405	-0.000163894	-0.000167502	-0.000158074	-0.000154467
24.065	-0.000163857	-0.000167468	-0.000158029	-0.000154414
24.0897	-0.000163819	-0.000167424	-0.000157975	-0.000154365
24.1138	-0.000163783	-0.000167376	-0.000157925	-0.000154321
24.1381	-0.000163745	-0.000167357	-0.00015788	-0.000154271
24.1614	-0.000163712	-0.000167324	-0.000157837	-0.000154219
24.1938	-0.000163664	-0.000167286	-0.000157773	-0.000154161
24.2179	-0.000163631	-0.000167253	-0.000157727	-0.000154115
24.2449	-0.000163589	-0.00016722	-0.00015767	-0.000154065
24.2691	-0.000163551	-0.000167192	-0.000157622	-0.000154019
24.2916	-0.000163516	-0.000167171	-0.000157574	-0.000153975
24.314	-0.000163483	-0.000167132	-0.000157529	-0.000153927
24.3379	-0.000163448	-0.000167092	-0.000157486	-0.000153876
24.3618	-0.000163412	-0.000167065	-0.000157436	-0.000153832
24.3856	-0.000163377	-0.000167026	-0.000157385	-0.000153786
24.4095	-0.000163341	-0.000166995	-0.000157337	-0.000153738
24.4339	-0.000163307	-0.00016697	-0.000157288	-0.000153687
24.458	-0.000163271	-0.000166938	-0.000157247	-0.000153643
24.4824	-0.000163236	-0.000166908	-0.000157201	-0.000153594
24.508	-0.000163199	-0.000166889	-0.000157143	-0.000153545
24.5322	-0.000163164	-0.000166856	-0.000157096	-0.000153501
24.5562	-0.000163131	-0.000166844	-0.000157055	-0.000153449
24.5806	-0.000163094	-0.000166814	-0.000157006	-0.000153402
24.6042	-0.000163061	-0.000166784	-0.000156956	-0.000153365
24.6283	-0.000163026	-0.000166731	-0.000156917	-0.00015333
24.6524	-0.000162991	-0.0001667	-0.000156876	-0.000153287
24.6771	-0.000162957	-0.000166665	-0.000156828	-0.000153237
24.7186	-0.000162897	-0.000166632	-0.000156773	-0.000153163
24.743	-0.000162864	-0.000166607	-0.000156727	-0.000153122
24.7707	-0.000162824	-0.000166578	-0.000156677	-0.00015307
24.7947	-0.000162787	-0.000166541	-0.000156636	-0.000153021
24.8205	-0.00016275	-0.000166496	-0.000156593	-0.000152973
24.8455	-0.000162713	-0.000166475	-0.000156551	-0.000152932
24.8695	-0.00016268	-0.000166442	-0.000156508	-0.000152883
24.8944	-0.000162645	-0.000166411	-0.000156462	-0.000152835
24.919	-0.000162611	-0.000166387	-0.000156414	-0.000152789
24.9433	-0.000162576	-0.000166349	-0.000156369	-0.000152748
24.969	-0.000162538	-0.000166321	-0.000156317	-0.000152704
24.993	-0.000162505	-0.000166299	-0.000156273	-0.000152656
25.0169	-0.000162471	-0.000166268	-0.000156235	-0.000152611
25.0411	-0.000162434	-0.000166237	-0.000156183	-0.000152572
25.0648	-0.000162398	-0.000166197	-0.000156139	-0.000152529
25.0895	-0.000162363	-0.00016617	-0.000156091	-0.00015248
25.1145	-0.000162329	-0.00016613	-0.00015605	-0.000152434
25.1384	-0.000162297	-0.000166099	-0.000156005	-0.000152387
25.1629	-0.000162262	-0.000166063	-0.00015596	-0.000152342
25.1883	-0.000162228	-0.000166031	-0.000155922	-0.000152306
25.2121	-0.000162195	-0.000166007	-0.000155884	-0.000152259
25.2431	-0.000162151	-0.000165973	-0.000155825	-0.000152199
25.2676	-0.000162118	-0.000165943	-0.000155782	-0.00015216
25.2937	-0.000162079	-0.000165915	-0.000155728	-0.000152115
25.3182	-0.000162043	-0.000165881	-0.000155676	-0.000152069
25.3428	-0.000162012	-0.000165855	-0.000155638	-0.000152013
25.3672	-0.000161978	-0.000165821	-0.000155595	-0.000151973
25.392	-0.000161945	-0.000165789	-0.000155551	-0.000151927
25.416	-0.000161911	-0.000165753	-0.000155505	-0.000151889
25.4407	-0.000161877	-0.000165731	-0.00015547	-0.000151838
25.4657	-0.000161842	-0.000165707	-0.000155429	-0.000151789
25.4898	-0.000161808	-0.000165677	-0.000155383	-0.000151748
25.5142	-0.000161772	-0.000165646	-0.000155337	-0.000151709
25.5383	-0.000161741	-0.000165607	-0.000155295	-0.000151665
25.562	-0.000161709	-0.000165585	-0.000155256	-0.000151611
25.5865	-0.000161675	-0.000165553	-0.000155213	-0.000151575
25.6106	-0.000161644	-0.00016553	-0.000155173	-0.000151527
25.6357	-0.000161609	-0.000165492	-0.000155134	-0.000151491
25.6597	-0.000161577	-0.000165452	-0.000155093	-0.00015144
25.6842	-0.000161544	-0.000165408	-0.00015505	-0.000151393
25.7094	-0.000161508	-0.000165386	-0.000155005	-0.000151355
25.7333	-0.000161474	-0.000165358	-0.000154962	-0.00015131
25.7671	-0.000161428	-0.000165328	-0.000154903	-0.000151257
25.7911	-0.000161395	-0.000165287	-0.000154862	-0.000151207
25.8175	-0.000161361	-0.00016526	-0.00015481	-0.000151168
25.842	-0.000161328	-0.000165238	-0.000154772	-0.000151119
25.866	-0.000161298	-0.000165205	-0.000154732	-0.00015108
25.8897	-0.000161268	-0.000165174	-0.000154687	-0.000151038
25.9138	-0.000161234	-0.000165143	-0.000154649	-0.000150976
25.9376	-0.0001612	-0.000165113	-0.000154614	-0.00015094
25.962	-0.000161167	-0.00016509	-0.000154564	-0.000150907
25.9862	-0.000161133	-0.000165058	-0.000154518	-0.000150862
26.0105	-0.000161098	-0.000165027	-0.000154472	-0.000150815
26.0346	-0.000161067	-0.000165	-0.000154424	-0.000150775
26.0588	-0.000161034	-0.000164976	-0.000154386	-0.000150731
26.083	-0.000161006	-0.000164944	-0.00015435	-0.000150697
26.1071	-0.000160971	-0.000164907	-0.000154305	-0.00015065
26.1315	-0.000160939	-0.000164872	-0.000154262	-0.0001506
26.1555	-0.000160908	-0.000164848	-0.000154221	-0.000150565
26.1805	-0.000160875	-0.000164832	-0.000154178	-0.000150525
26.2048	-0.000160842	-0.00016479	-0.000154148	-0.000150487
26.2289	-0.000160807	-0.000164764	-0.000154114	-0.000150439
26.2524	-0.000160776	-0.000164735	-0.000154069	-0.000150397
26.2961	-0.000160719	-0.000164713	-0.000154014	-0.000150338
26.3209	-0.000160687	-0.00016468	-0.000153976	-0.000150298
26.3477	-0.000160655	-0.000164651	-0.000153921	-0.000150245
26.3717	-0.000160622	-0.000164623	-0.000153878	-0.000150203
26.3958	-0.000160592	-0.000164593	-0.000153831	-0.000150164
26.4209	-0.000160556	-0.000164568	-0.000153778	-0.000150118
26.4453	-0.000160524	-0.000164536	-0.000153739	-0.000150083
26.4697	-0.000160495	-0.000164499	-0.000153699	-0.000150036
26.4948	-0.000160461	-0.000164473	-0.000153666	-0.000149995
26.5195	-0.000160426	-0.000164442	-0.000153621	-0.000149951
26.5437	-0.000160392	-0.000164417	-0.000153576	-0.000149906
26.5674	-0.000160361	-0.000164393	-0.000153554	-0.000149861
26.5917	-0.000160332	-0.000164365	-0.000153507	-0.000149823
26.6162	-0.000160304	-0.000164335	-0.000153454	-0.000149791
26.6411	-0.000160273	-0.000164304	-0.000153416	-0.000149746
26.6659	-0.000160238	-0.000164265	-0.000153376	-0.000149705
26.6903	-0.000160205	-0.000164231	-0.000153332	-0.000149664
26.7149	-0.000160172	-0.000164203	-0.000153297	-0.000149623
26.7389	-0.00016014	-0.000164181	-0.000153263	-0.000149585
26.7631	-0.00016011	-0.000164149	-0.000153219	-0.000149551
26.7873	-0.000160082	-0.000164111	-0.000153173	-0.000149513
26.8262	-0.000160033	-0.00016409	-0.000153108	-0.000149447
26.8507	-0.00016	-0.000164071	-0.000153066	-0.000149398
26.8771	-0.000159967	-0.000164042	-0.000153024	-0.00014936
26.9022	-0.000159934	-0.000164021	-0.000152986	-0.000149322
26.9261	-0.000159904	-0.000163978	-0.000152953	-0.000149292
26.9512	-0.000159873	-0.000163965	-0.000152914	-0.000149248
26.9753	-0.000159842	-0.000163938	-0.000152871	-0.000149202
26.9991	-0.000159812	-0.000163908	-0.000152825	-0.00014916
27.0238	-0.00015978	-0.000163888	-0.000152792	-0.000149121
27.0486	-0.000159753	-0.000163862	-0.000152753	-0.000149078
27.0727	-0.000159722	-0.000163825	-0.000152711	-0.000149036
27.0971	-0.000159691	-0.00016379	-0.000152675	-0.000149
27.123	-0.000159658	-0.00016377	-0.000152642	-0.000148958
27.1471	-0.000159629	-0.000163756	-0.000152603	-0.000148921
27.1723	-0.000159595	-0.000163738	-0.000152563	-0.000148882
27.1964	-0.000159565	-0.000163709	-0.000152521	-0.000148841
27.2203	-0.000159535	-0.000163673	-0.000152487	-0.000148799
27.2456	-0.000159502	-0.000163656	-0.000152447	-0.000148763
27.27	-0.000159472	-0.000163619	-0.000152413	-0.000148723
27.2947	-0.000159441	-0.000163592	-0.000152371	-0.00014868
27.3186	-0.000159414	-0.000163556	-0.000152327	-0.000148644
27.351	-0.000159374	-0.000163528	-0.000152276	-0.000148594
27.3751	-0.000159344	-0.0001635	-0.000152245	-0.000148555
27.4032	-0.000159309	-0.000163479	-0.000152194	-0.000148508
27.4282	-0.000159278	-0.000163463	-0.000152153	-0.000148469
27.4525	-0.000159245	-0.000163443	-0.000152117	-0.000148433
27.4765	-0.000159216	-0.000163419	-0.000152071	-0.000148392
27.5002	-0.000159189	-0.000163385	-0.000152034	-0.000148353
27.5248	-0.00015916	-0.000163367	-0.000151992	-0.000148318
27.55	-0.000159129	-0.000163351	-0.000151956	-0.000148274
27.5741	-0.0001591	-0.000163318	-0.000151915	-0.00014824
27.5985	-0.000159068	-0.000163294	-0.000151876	-0.000148197
27.6224	-0.000159038	-0.000163272	-0.000151845	-0.00014816
27.6469	-0.000159007	-0.00016325	-0.000151794	-0.00014812
27.6708	-0.000158979	-0.000163219	-0.000151759	-0.000148081
27.6952	-0.000158953	-0.000163185	-0.00015172	-0.000148045
27.7195	-0.000158926	-0.000163171	-0.00015167	-0.000148011
27.7438	-0.000158894	-0.000163149	-0.000151643	-0.000147967
27.7682	-0.000158862	-0.000163115	-0.000151599	-0.000147921
27.7922	-0.000158832	-0.000163076	-0.000151561	-0.000147878
27.8175	-0.000158805	-0.00016305	-0.000151528	-0.000147836
27.8425	-0.000158777	-0.000163021	-0.000151491	-0.000147789
27.8762	-0.000158734	-0.000162998	-0.000151442	-0.000147737
27.9014	-0.000158701	-0.000162981	-0.000151392	-0.000147708
27.9277	-0.000158669	-0.00016295	-0.000151352	-0.000147668
27.9514	-0.000158643	-0.000162924	-0.000151325	-0.000147632
27.9753	-0.000158616	-0.000162895	-0.000151284	-0.000147599
28.0004	-0.000158585	-0.00016287	-0.000151245	-0.000147582
28.0248	-0.000158557	-0.000162853	-0.0001512	-0.000147534
28.0505	-0.000158525	-0.000162831	-0.000151158	-0.000147493
28.0755	-0.000158494	-0.000162798	-0.00015112	-0.000147454
28.1001	-0.000158464	-0.000162773	-0.000151088	-0.000147413
28.1242	-0.000158437	-0.000162742	-0.000151055	-0.000147375
28.1483	-0.000158414	-0.000162721	-0.000151025	-0.000147336
28.1736	-0.000158382	-0.000162688	-0.000150983	-0.000147295
28.1976	-0.000158353	-0.000162669	-0.000150941	-0.00014726
28.222	-0.000158322	-0.000162648	-0.000150902	-0.000147214
28.2463	-0.000158291	-0.000162631	-0.000150865	-0.000147178
28.2714	-0.000158266	-0.000162598	-0.000150824	-0.000147135
28.2954	-0.00015824	-0.00016257	-0.000150784	-0.000147101
28.3208	-0.000158211	-0.000162535	-0.000150739	-0.000147062
28.3454	-0.000158181	-0.000162519	-0.000150706	-0.000147026
28.3697	-0.00015815	-0.000162493	-0.000150673	-0.000146982
28.4043	-0.00015811	-0.000162465	-0.000150621	-0.000146905
28.4281	-0.000158084	-0.000162432	-0.000150579	-0.000146863
28.4547	-0.000158053	-0.000162404	-0.000150543	-0.000146824
28.4794	-0.000158025	-0.000162389	-0.000150508	-0.000146786
28.5036	-0.000157994	-0.000162374	-0.000150468	-0.00014675
28.5287	-0.000157963	-0.000162357	-0.000150437	-0.000146719
28.5527	-0.000157936	-0.000162336	-0.000150403	-0.000146685
28.5768	-0.00015791	-0.000162309	-0.000150372	-0.000146641
28.6005	-0.000157885	-0.000162275	-0.000150332	-0.000146596
28.6243	-0.000157855	-0.000162254	-0.000150292	-0.000146557
28.6481	-0.000157826	-0.000162222	-0.000150252	-0.00014652
28.6723	-0.000157796	-0.000162207	-0.000150211	-0.000146479
28.6977	-0.000157767	-0.00016218	-0.000150174	-0.000146443
28.7219	-0.000157741	-0.000162175	-0.000150134	-0.000146401
28.746	-0.000157713	-0.00016214	-0.000150099	-0.000146369
28.7714	-0.000157684	-0.000162113	-0.000150064	-0.000146332
28.7967	-0.000157656	-0.000162087	-0.000150037	-0.000146292
28.8213	-0.000157629	-0.00016207	-0.000150004	-0.000146258
28.8457	-0.0001576	-0.000162026	-0.00014996	-0.000146213
28.8701	-0.000157572	-0.000161997	-0.00014992	-0.000146172
28.8947	-0.000157545	-0.000161973	-0.000149883	-0.000146136
28.9346	-0.000157502	-0.00016196	-0.000149813	-0.00014607
28.9591	-0.000157473	-0.000161926	-0.000149777	-0.000146037
28.9865	-0.000157439	-0.000161896	-0.000149738	-0.000146004
29.0116	-0.000157413	-0.000161878	-0.000149695	-0.000145971
29.0355	-0.000157386	-0.000161852	-0.00014966	-0.000145941
29.0602	-0.00015736	-0.000161834	-0.000149625	-0.000145897
29.0848	-0.000157332	-0.000161806	-0.000149601	-0.000145859
29.109	-0.000157305	-0.000161776	-0.00014956	-0.000145823
29.1331	-0.000157278	-0.000161756	-0.000149529	-0.000145782
29.1582	-0.000157251	-0.000161732	-0.00014949	-0.000145747
29.1824	-0.000157225	-0.000161712	-0.000149463	-0.000145709
29.2065	-0.000157198	-0.000161692	-0.000149428	-0.00014567
29.23	-0.000157175	-0.000161672	-0.000149388	-0.000145637
29.2536	-0.000157146	-0.000161646	-0.000149358	-0.000145601
29.2779	-0.000157119	-0.000161614	-0.000149319	-0.000145569
29.3023	-0.000157091	-0.000161598	-0.000149282	-0.00014553
29.3267	-0.000157065	-0.000161571	-0.000149247	-0.000145484
29.3508	-0.000157039	-0.000161552	-0.000149206	-0.000145447
29.3757	-0.000157011	-0.00016153	-0.000149173	-0.00014542
29.4005	-0.000156985	-0.000161501	-0.000149137	-0.000145378
29.4249	-0.000156958	-0.000161476	-0.000149096	-0.00014534
29.4765	-0.000156899	-0.000161466	-0.000149044	-0.000145291
29.5007	-0.000156871	-0.000161436	-0.000149011	-0.000145253
29.5285	-0.000156841	-0.000161412	-0.000148979	-0.000145216
29.5533	-0.000156816	-0.000161393	-0.000148952	-0.000145186
29.5774	-0.000156788	-0.000161378	-0.000148914	-0.00014515
29.6026	-0.000156759	-0.000161354	-0.000148879	-0.000145112
29.6273	-0.00015673	-0.000161321	-0.000148844	-0.000145077
29.6515	-0.000156705	-0.000161298	-0.000148812	-0.000145042
29.6763	-0.000156681	-0.000161281	-0.000148773	-0.000145004
29.7	-0.000156657	-0.000161268	-0.000148739	-0.000144969
29.7239	-0.000156629	-0.000161242	-0.000148705	-0.000144928
29.7481	-0.0001566	-0.000161221	-0.000148663	-0.000144894
29.7739	-0.000156573	-0.000161208	-0.000148629	-0.000144862
29.7978	-0.000156548	-0.000161178	-0.000148599	-0.000144826
29.8219	-0.000156522	-0.00016117	-0.000148569	-0.000144796
29.8462	-0.000156497	-0.000161146	-0.000148531	-0.000144764
29.8696	-0.00015647	-0.000161124	-0.000148497	-0.000144728
29.8942	-0.000156443	-0.000161104	-0.000148462	-0.000144691
29.919	-0.000156415	-0.000161063	-0.000148422	-0.000144657
29.943	-0.00015639	-0.000161037	-0.000148388	-0.000144624
29.9674	-0.000156367	-0.000161017	-0.000148355	-0.000144583
30.0065	-0.000156327	-0.000161001	-0.00014831	-0.000144526
30.0308	-0.000156298	-0.000160987	-0.000148273	-0.000144494
30.0573	-0.000156267	-0.000160963	-0.000148237	-0.000144453
30.0823	-0.000156241	-0.000160934	-0.000148209	-0.000144417
30.1064	-0.00015622	-0.000160917	-0.000148177	-0.000144379
30.1306	-0.000156198	-0.000160885	-0.000148135	-0.000144346
30.1549	-0.00015617	-0.000160875	-0.000148108	-0.000144315
30.1789	-0.000156144	-0.000160853	-0.000148074	-0.000144279
30.2027	-0.000156116	-0.000160822	-0.000148046	-0.000144245
30.227	-0.000156089	-0.0001608	-0.000148013	-0.000144209
30.2521	-0.000156063	-0.000160779	-0.000147977	-0.000144173
30.2766	-0.000156039	-0.000160749	-0.00014794	-0.000144139
30.3014	-0.000156016	-0.000160728	-0.00014791	-0.000144107
30.3251	-0.000155994	-0.000160715	-0.000147877	-0.000144071
30.3503	-0.000155968	-0.000160686	-0.000147847	-0.000144032
30.3746	-0.00015594	-0.000160664	-0.000147813	-0.000143996
30.3996	-0.000155913	-0.00016064	-0.00014778	-0.000143965
30.4235	-0.000155889	-0.000160616	-0.00014774	-0.000143925
30.4481	-0.000155864	-0.000160595	-0.000147709	-0.000143893
30.4735	-0.000155837	-0.000160573	-0.000147673	-0.000143857
30.4986	-0.000155813	-0.000160554	-0.000147645	-0.00014383
30.5353	-0.000155775	-0.000160538	-0.000147589	-0.000143786
30.5603	-0.000155748	-0.000160504	-0.000147563	-0.000143754
30.5866	-0.00015572	-0.000160483	-0.000147522	-0.000143726
30.6108	-0.000155695	-0.000160466	-0.000147491	-0.000143688
30.6352	-0.000155671	-0.00016045	-0.000147455	-0.000143649
30.6594	-0.000155647	-0.000160429	-0.000147419	-0.000143616
30.6834	-0.000155623	-0.000160409	-0.000147386	-0.000143583
30.7078	-0.000155598	-0.000160377	-0.000147351	-0.000143547
30.7333	-0.000155572	-0.000160365	-0.000147318	-0.00014351
30.7578	-0.000155547	-0.000160346	-0.000147283	-0.000143475
30.7826	-0.000155522	-0.000160327	-0.000147248	-0.000143445
30.808	-0.000155495	-0.000160298	-0.000147224	-0.000143411
30.8329	-0.00015547	-0.000160272	-0.000147192	-0.000143374
30.8569	-0.000155446	-0.000160257	-0.000147157	-0.000143339
30.8818	-0.000155421	-0.00016023	-0.00014713	-0.000143307
30.9063	-0.000155397	-0.000160218	-0.000147108	-0.000143267
30.9304	-0.000155373	-0.00016019	-0.00014707	-0.00014323
30.9552	-0.000155347	-0.000160182	-0.000147039	-0.000143196
30.9795	-0.00015532	-0.000160159	-0.000146996	-0.000143163
31.0034	-0.000155295	-0.000160135	-0.000146963	-0.000143132
31.0278	-0.000155275	-0.000160118	-0.000146933	-0.000143101
31.0605	-0.000155245	-0.000160097	-0.000146888	-0.000143054
31.0846	-0.000155221	-0.000160076	-0.00014686	-0.000143011
31.1112	-0.000155193	-0.000160049	-0.000146827	-0.000142972
31.1353	-0.000155169	-0.000160028	-0.000146785	-0.000142937
31.1608	-0.00015514	-0.000160001	-0.00014675	-0.000142903
31.185	-0.000155117	-0.000159983	-0.000146716	-0.000142867
31.2088	-0.000155095	-0.000159955	-0.000146683	-0.000142837
31.2335	-0.000155072	-0.00015993	-0.000146648	-0.000142806
31.2577	-0.000155048	-0.0001599	-0.000146614	-0.000142772
31.2822	-0.000155023	-0.000159888	-0.000146582	-0.000142733
31.3066	-0.000154998	-0.000159878	-0.00014655	-0.000142703
31.3306	-0.000154976	-0.000159858	-0.000146522	-0.000142668
31.3546	-0.000154951	-0.000159829	-0.000146489	-0.000142636
31.3787	-0.000154927	-0.000159816	-0.000146454	-0.000142609
31.4028	-0.000154904	-0.000159788	-0.000146422	-0.000142571
31.4271	-0.00015488	-0.000159773	-0.000146395	-0.000142539
31.4523	-0.000154856	-0.000159765	-0.000146367	-0.000142502
31.4778	-0.000154829	-0.000159747	-0.000146335	-0.000142465
31.5021	-0.000154807	-0.000159715	-0.000146307	-0.000142432
31.5266	-0.000154785	-0.000159692	-0.000146272	-0.000142401
31.5505	-0.000154764	-0.000159671	-0.000146238	-0.000142371
31.5858	-0.000154729	-0.000159645	-0.000146184	-0.000142325
31.6098	-0.000154706	-0.000159627	-0.000146158	-0.000142298
31.6375	-0.000154679	-0.00015961	-0.000146119	-0.000142263
31.6616	-0.000154656	-0.000159594	-0.000146081	-0.000142232
31.686	-0.000154634	-0.000159585	-0.000146053	-0.000142205
31.7105	-0.000154611	-0.000159556	-0.000146022	-0.000142172
31.7344	-0.000154588	-0.000159534	-0.000145984	-0.000142137
31.7588	-0.000154565	-0.000159518	-0.000145955	-0.000142103
31.7842	-0.000154539	-0.000159501	-0.000145922	-0.000142068
31.8084	-0.000154515	-0.000159484	-0.000145899	-0.000142035
31.833	-0.00015449	-0.000159464	-0.000145872	-0.000141999
31.8585	-0.000154467	-0.000159442	-0.000145841	-0.000141966
31.8826	-0.000154446	-0.000159415	-0.000145814	-0.000141932
31.9078	-0.000154421	-0.000159392	-0.000145773	-0.0001419
31.9324	-0.000154398	-0.000159377	-0.000145744	-0.000141866
31.9578	-0.000154373	-0.000159363	-0.000145706	-0.000141836
31.9825	-0.000154347	-0.000159348	-0.000145669	-0.0001418
32.0073	-0.000154325	-0.000159323	-0.000145641	-0.000141767
32.0312	-0.000154304	-0.000159304	-0.00014561	-0.000141738
32.0565	-0.000154281	-0.000159277	-0.000145585	-0.00014171
32.081	-0.000154258	-0.000159262	-0.000145553	-0.000141674
32.1148	-0.000154225	-0.000159243	-0.000145503	-0.000141632
32.1387	-0.000154201	-0.000159221	-0.000145471	-0.000141598
32.1656	-0.000154175	-0.0001592	-0.000145442	-0.00014156
32.1896	-0.000154154	-0.000159177	-0.000145409	-0.000141525
32.2138	-0.000154132	-0.00015916	-0.000145374	-0.000141501
32.2392	-0.000154107	-0.000159138	-0.000145347	-0.000141468
32.2636	-0.000154086	-0.00015913	-0.000145319	-0.000141434
32.2884	-0.000154061	-0.000159107	-0.000145301	-0.000141399
32.3138	-0.000154037	-0.000159082	-0.00014527	-0.000141366
32.3389	-0.000154011	-0.00015906	-0.000145231	-0.000141336
32.3632	-0.000153989	-0.000159034	-0.000145196	-0.000141311
32.3882	-0.000153968	-0.000159019	-0.000145169	-0.000141279
32.4129	-0.000153945	-0.000158999	-0.000145139	-0.000141244
32.4369	-0.000153923	-0.000158982	-0.000145105	-0.000141214
32.4607	-0.0001539	-0.000158954	-0.000145074	-0.000141186
32.4854	-0.000153877	-0.000158932	-0.000145046	-0.000141157
32.5108	-0.000153853	-0.000158917	-0.000145016	-0.000141126
32.5353	-0.00015383	-0.000158895	-0.000144991	-0.000141093
32.5593	-0.000153809	-0.000158876	-0.000144959	-0.000141065
32.583	-0.000153787	-0.000158859	-0.00014493	-0.000141032
32.6081	-0.000153765	-0.000158845	-0.000144898	-0.000140999
32.6461	-0.000153728	-0.000158818	-0.000144854	-0.000140948
32.6707	-0.000153705	-0.000158806	-0.000144832	-0.000140919
32.6964	-0.000153682	-0.000158793	-0.000144798	-0.000140881
32.7204	-0.000153659	-0.000158768	-0.000144765	-0.000140847
32.7447	-0.000153639	-0.000158755	-0.000144728	-0.000140818
32.769	-0.000153618	-0.000158736	-0.000144702	-0.000140782
32.7927	-0.000153596	-0.000158718	-0.000144668	-0.000140755
32.817	-0.00015357	-0.000158694	-0.000144638	-0.000140727
32.841	-0.000153547	-0.000158674	-0.000144611	-0.000140696
32.866	-0.000153522	-0.000158653	-0.000144582	-0.000140666
32.8906	-0.000153503	-0.000158639	-0.000144551	-0.000140636
32.9149	-0.000153484	-0.000158622	-0.00014453	-0.000140601
32.9401	-0.000153462	-0.000158607	-0.000144498	-0.000140569
32.964	-0.000153439	-0.000158591	-0.000144459	-0.000140539
32.9881	-0.000153413	-0.000158559	-0.000144432	-0.000140505
33.0119	-0.00015339	-0.00015854	-0.000144406	-0.000140475
33.036	-0.000153368	-0.00015852	-0.000144374	-0.000140438
33.0601	-0.00015335	-0.000158509	-0.000144343	-0.000140405
33.0842	-0.000153331	-0.00015848	-0.000144317	-0.000140374
33.1076	-0.000153309	-0.000158467	-0.000144283	-0.000140337
33.1317	-0.000153286	-0.000158447	-0.000144254	-0.000140303
33.1713	-0.000153246	-0.000158435	-0.000144201	-0.000140264
33.196	-0.000153225	-0.000158419	-0.000144173	-0.000140231
33.222	-0.000153205	-0.000158409	-0.000144148	-0.000140193
33.2466	-0.000153185	-0.000158382	-0.000144116	-0.000140163
33.2712	-0.000153162	-0.000158354	-0.000144076	-0.000140129
33.2963	-0.000153136	-0.00015834	-0.000144047	-0.0001401
33.3211	-0.000153113	-0.000158328	-0.000144024	-0.000140075
33.3451	-0.00015309	-0.000158314	-0.000144002	-0.000140037
33.3696	-0.00015307	-0.000158294	-0.000143976	-0.000140005
33.3937	-0.000153049	-0.000158278	-0.000143939	-0.00013997
33.4177	-0.000153028	-0.000158258	-0.000143912	-0.000139936
33.4417	-0.000153007	-0.000158236	-0.000143885	-0.000139911
33.466	-0.000152985	-0.000158215	-0.00014386	-0.000139875
33.4908	-0.000152964	-0.000158197	-0.00014383	-0.000139841
33.5145	-0.000152942	-0.000158177	-0.000143793	-0.000139811
33.5389	-0.000152921	-0.000158145	-0.000143758	-0.000139782
33.5636	-0.000152899	-0.000158127	-0.000143736	-0.00013975
33.588	-0.000152878	-0.000158117	-0.000143702	-0.000139729
33.6127	-0.000152854	-0.000158106	-0.000143677	-0.0001397
33.638	-0.000152831	-0.000158087	-0.000143645	-0.000139663
33.6624	-0.000152811	-0.000158074	-0.000143613	-0.00013963
33.6966	-0.000152784	-0.000158047	-0.000143577	-0.000139592
33.7209	-0.000152761	-0.000158033	-0.000143551	-0.00013956
33.7464	-0.000152739	-0.00015802	-0.000143516	-0.000139527
33.7723	-0.000152713	-0.000158002	-0.000143493	-0.000139498
33.7968	-0.000152692	-0.000157985	-0.00014346	-0.000139459
33.822	-0.000152673	-0.000157973	-0.000143434	-0.00013943
33.8461	-0.000152653	-0.000157953	-0.000143404	-0.000139403
33.8699	-0.000152631	-0.000157928	-0.000143382	-0.000139373
33.8938	-0.000152608	-0.000157906	-0.000143349	-0.000139346
33.9181	-0.000152585	-0.000157897	-0.000143321	-0.00013932
33.9433	-0.000152566	-0.000157874	-0.000143294	-0.000139292
33.9674	-0.000152547	-0.000157853	-0.000143269	-0.000139261
33.9913	-0.000152529	-0.000157838	-0.000143243	-0.00013923
34.0152	-0.000152506	-0.00015783	-0.000143207	-0.0001392
34.0395	-0.000152481	-0.000157818	-0.000143184	-0.000139165
34.0639	-0.00015246	-0.000157803	-0.000143157	-0.000139133
34.0877	-0.000152439	-0.000157778	-0.000143132	-0.000139108
34.1114	-0.000152419	-0.000157753	-0.000143102	-0.000139079
34.1366	-0.000152402	-0.000157737	-0.000143075	-0.000139042
34.1614	-0.000152382	-0.000157727	-0.000143049	-0.000139009
34.1861	-0.000152362	-0.000157708	-0.000143026	-0.00013898
34.2223	-0.000152327	-0.000157693	-0.000142987	-0.000138938
34.2464	-0.000152305	-0.000157671	-0.000142956	-0.000138913
34.2734	-0.000152283	-0.000157657	-0.000142927	-0.000138877
34.2975	-0.000152264	-0.000157642	-0.000142899	-0.000138848
34.3217	-0.000152244	-0.000157628	-0.000142865	-0.000138817
34.3461	-0.000152223	-0.000157608	-0.000142839	-0.000138785
34.3704	-0.0001522	-0.000157597	-0.000142804	-0.000138756
34.3948	-0.00015218	-0.000157572	-0.000142774	-0.000138731
34.4194	-0.00015216	-0.000157552	-0.000142744	-0.000138704
34.4442	-0.000152139	-0.000157546	-0.000142715	-0.000138676
34.4681	-0.000152122	-0.000157528	-0.000142689	-0.000138648
34.4922	-0.0001521	-0.000157517	-0.000142663	-0.000138622
34.5164	-0.000152078	-0.000157504	-0.00014264	-0.000138592
34.5405	-0.000152055	-0.000157476	-0.000142611	-0.000138559
34.5648	-0.000152035	-0.000157456	-0.000142581	-0.000138526
34.5888	-0.000152016	-0.000157436	-0.000142553	-0.000138494
34.6131	-0.000151997	-0.000157424	-0.00014252	-0.00013846
34.6374	-0.000151979	-0.000157403	-0.000142494	-0.000138437
34.6613	-0.000151957	-0.000157378	-0.00014246	-0.00013841
34.685	-0.000151937	-0.000157362	-0.000142433	-0.000138382
34.7091	-0.000151919	-0.00015735	-0.000142405	-0.000138354
34.7469	-0.000151887	-0.000157335	-0.000142373	-0.000138308
34.7717	-0.000151866	-0.000157315	-0.000142349	-0.000138281
34.7979	-0.000151845	-0.0001573	-0.000142316	-0.00013825
34.8231	-0.000151822	-0.000157286	-0.000142287	-0.00013822
34.8477	-0.000151803	-0.000157275	-0.000142261	-0.000138188
34.8724	-0.000151783	-0.000157253	-0.000142234	-0.00013816
34.8966	-0.000151761	-0.000157229	-0.000142199	-0.00013813
34.9209	-0.000151743	-0.000157205	-0.000142178	-0.000138098
34.9447	-0.000151723	-0.000157179	-0.000142151	-0.000138069
34.9693	-0.000151701	-0.000157171	-0.000142125	-0.00013803
34.9942	-0.000151679	-0.000157149	-0.000142095	-0.000138023
35.0184	-0.000151661	-0.000157132	-0.000142059	-0.000137997
35.0431	-0.000151642	-0.000157118	-0.000142036	-0.000137961
35.0673	-0.000151623	-0.000157111	-0.000142005	-0.000137931
35.0911	-0.000151603	-0.000157099	-0.000141976	-0.000137904
35.1155	-0.000151584	-0.000157079	-0.000141949	-0.000137875
35.1395	-0.000151565	-0.000157068	-0.000141919	-0.000137849
35.1633	-0.000151545	-0.000157048	-0.000141895	-0.000137822
35.1882	-0.000151526	-0.000157009	-0.000141868	-0.000137792
35.2123	-0.000151505	-0.000156984	-0.000141843	-0.000137765
35.2365	-0.000151485	-0.000156972	-0.000141812	-0.000137738
35.2726	-0.000151454	-0.000156962	-0.000141766	-0.000137691
35.2969	-0.000151434	-0.000156939	-0.000141742	-0.000137665
35.3233	-0.000151414	-0.000156926	-0.000141715	-0.000137632
35.3487	-0.000151393	-0.000156909	-0.000141695	-0.000137603
35.373	-0.000151373	-0.000156888	-0.000141663	-0.000137571
35.3973	-0.000151355	-0.000156875	-0.000141636	-0.000137544
35.4215	-0.000151335	-0.000156862	-0.000141599	-0.00013752
35.4459	-0.000151316	-0.000156851	-0.000141576	-0.00013749
35.47	-0.000151296	-0.000156838	-0.000141547	-0.000137465
35.4935	-0.000151277	-0.000156817	-0.000141521	-0.000137431
35.5176	-0.000151257	-0.000156808	-0.000141499	-0.000137402
35.5421	-0.00015124	-0.000156795	-0.000141471	-0.00013737
35.5673	-0.00015122	-0.000156776	-0.000141453	-0.000137344
35.5919	-0.000151203	-0.000156762	-0.000141422	-0.000137322
35.6161	-0.000151183	-0.000156736	-0.000141395	-0.0001373
35.6399	-0.000151163	-0.000156724	-0.000141364	-0.000137272
35.6637	-0.000151144	-0.000156715	-0.000141333	-0.00013724
35.6887	-0.000151124	-0.000156704	-0.000141305	-0.000137205
35.7131	-0.000151106	-0.000156681	-0.000141275	-0.00013718
35.7368	-0.000151087	-0.000156656	-0.000141249	-0.000137154
35.7611	-0.000151069	-0.000156639	-0.000141218	-0.000137123
35.8016	-0.000151035	-0.000156629	-0.000141185	-0.000137092
35.8258	-0.000151014	-0.000156614	-0.000141151	-0.000137065
35.8521	-0.000150993	-0.000156592	-0.000141121	-0.000137031
35.8763	-0.000150978	-0.000156571	-0.000141097	-0.000137006
35.902	-0.00015096	-0.000156559	-0.000141071	-0.000136972
35.926	-0.000150942	-0.000156531	-0.000141049	-0.000136946
35.9512	-0.000150922	-0.000156527	-0.000141018	-0.000136912
35.9749	-0.0001509	-0.000156511	-0.000140987	-0.000136888
35.9988	-0.000150879	-0.000156498	-0.000140971	-0.000136859
36.023	-0.000150862	-0.000156471	-0.000140934	-0.00013683
36.0471	-0.000150843	-0.00015645	-0.000140908	-0.0001368
36.0712	-0.000150828	-0.000156432	-0.000140877	-0.000136768
36.0958	-0.000150809	-0.000156414	-0.000140852	-0.00013674
36.1198	-0.000150787	-0.000156389	-0.000140826	-0.000136713
36.1447	-0.000150769	-0.000156381	-0.000140801	-0.000136687
36.1697	-0.00015075	-0.000156367	-0.000140771	-0.000136655
36.1938	-0.000150732	-0.000156357	-0.000140758	-0.000136626
36.2176	-0.000150716	-0.000156348	-0.000140733	-0.000136599
36.2419	-0.000150696	-0.000156331	-0.000140701	-0.000136576
36.2675	-0.000150674	-0.000156323	-0.000140679	-0.000136552
36.2912	-0.000150655	-0.000156303	-0.000140659	-0.000136534
36.3273	-0.000150628	-0.000156293	-0.000140622	-0.000136495
36.3522	-0.000150611	-0.000156273	-0.000140591	-0.000136464
36.3792	-0.00015059	-0.000156259	-0.000140565	-0.000136429
36.4035	-0.000150573	-0.000156244	-0.000140545	-0.000136398
36.4278	-0.000150551	-0.000156231	-0.000140518	-0.000136378
36.4518	-0.000150533	-0.00015621	-0.000140488	-0.000136348
36.4757	-0.000150515	-0.000156189	-0.000140453	-0.000136317
36.4991	-0.000150498	-0.000156173	-0.000140428	-0.000136289
36.5242	-0.000150479	-0.000156159	-0.000140398	-0.000136266
36.5483	-0.000150459	-0.000156149	-0.000140374	-0.000136233
36.572	-0.000150441	-0.000156141	-0.000140349	-0.000136205
36.5959	-0.000150422	-0.000156117	-0.000140322	-0.000136182
36.621	-0.000150404	-0.000156105	-0.000140296	-0.000136153
36.6462	-0.000150386	-0.000156087	-0.000140265	-0.000136119
36.6711	-0.000150365	-0.000156067	-0.000140241	-0.000136094
36.6948	-0.000150345	-0.000156046	-0.000140223	-0.000136064
36.7193	-0.000150327	-0.000156025	-0.000140197	-0.000136035
36.7448	-0.000150307	-0.00015601	-0.000140172	-0.000136009
36.7701	-0.000150288	-0.000156002	-0.000140145	-0.000135983
36.7944	-0.00015027	-0.00015599	-0.000140115	-0.000135955
36.8181	-0.000150254	-0.000155974	-0.00014009	-0.000135923
36.8535	-0.000150229	-0.000155961	-0.000140048	-0.000135888
36.8781	-0.000150211	-0.000155944	-0.000140025	-0.000135865
36.9059	-0.00015019	-0.000155924	-0.000139999	-0.000135834
36.9299	-0.000150172	-0.000155908	-0.000139979	-0.000135807
36.9542	-0.000150153	-0.000155893	-0.000139955	-0.00013578
36.9793	-0.000150135	-0.000155876	-0.000139932	-0.000135753
37.0034	-0.000150117	-0.000155853	-0.000139917	-0.000135727
37.0275	-0.000150099	-0.000155839	-0.000139897	-0.000135699
37.0534	-0.000150078	-0.000155824	-0.000139871	-0.00013567
37.0776	-0.000150059	-0.000155813	-0.000139849	-0.000135643
37.1031	-0.000150042	-0.000155798	-0.000139821	-0.000135616
37.1277	-0.000150024	-0.00015578	-0.000139793	-0.000135591
37.1525	-0.000150004	-0.000155754	-0.000139769	-0.000135567
37.1765	-0.000149986	-0.000155738	-0.000139741	-0.000135547
37.2019	-0.000149966	-0.000155725	-0.000139721	-0.000135517
37.226	-0.000149949	-0.000155714	-0.000139696	-0.000135485
37.2515	-0.000149929	-0.000155705	-0.000139673	-0.00013546
37.2753	-0.000149911	-0.00015569	-0.000139643	-0.000135436
37.2994	-0.000149896	-0.00015567	-0.000139624	-0.00013541
37.3254	-0.000149879	-0.000155654	-0.000139602	-0.000135378
37.3504	-0.00014986	-0.000155629	-0.000139576	-0.000135351
37.3845	-0.000149836	-0.000155615	-0.00013953	-0.000135313
37.4101	-0.000149818	-0.000155606	-0.000139505	-0.000135287
37.4373	-0.000149799	-0.000155585	-0.000139483	-0.000135254
37.4623	-0.00014978	-0.000155567	-0.000139452	-0.000135231
37.4863	-0.000149765	-0.000155547	-0.000139424	-0.000135203
37.5114	-0.000149743	-0.000155533	-0.000139398	-0.000135175
37.5365	-0.000149727	-0.000155518	-0.00013937	-0.000135147
37.5606	-0.000149711	-0.000155507	-0.000139343	-0.000135116
37.5851	-0.000149693	-0.000155498	-0.000139318	-0.000135085
37.609	-0.000149675	-0.000155487	-0.000139297	-0.000135057
37.6344	-0.000149656	-0.000155467	-0.000139268	-0.000135031
37.6588	-0.000149639	-0.000155444	-0.000139241	-0.000135003
37.6837	-0.00014962	-0.000155423	-0.000139219	-0.000134976
37.7078	-0.000149602	-0.000155406	-0.000139193	-0.000134953
37.7323	-0.000149587	-0.000155398	-0.000139162	-0.000134927
37.7571	-0.000149569	-0.000155378	-0.000139142	-0.000134892
37.7813	-0.000149553	-0.000155364	-0.000139117	-0.000134866
37.8051	-0.000149534	-0.000155347	-0.000139095	-0.00013484
37.8287	-0.000149517	-0.000155331	-0.000139073	-0.000134815
37.8533	-0.0001495	-0.000155327	-0.000139053	-0.000134793
37.8775	-0.000149482	-0.00015532	-0.00013903	-0.000134762
37.9114	-0.000149456	-0.000155304	-0.000138986	-0.000134735
37.9352	-0.000149438	-0.000155288	-0.000138957	-0.000134708
37.9616	-0.000149423	-0.000155275	-0.000138927	-0.00013468
37.9855	-0.000149407	-0.000155257	-0.000138906	-0.000134653
38.0098	-0.000149391	-0.000155237	-0.00013888	-0.000134624
38.0342	-0.00014937	-0.000155227	-0.000138854	-0.000134599
38.059	-0.000149351	-0.000155214	-0.000138828	-0.000134577
38.0831	-0.000149333	-0.000155205	-0.000138807	-0.000134552
38.1072	-0.000149318	-0.000155189	-0.000138779	-0.000134527
38.1318	-0.000149301	-0.000155163	-0.000138756	-0.000134505
38.1565	-0.000149283	-0.000155155	-0.000138734	-0.000134481
38.1814	-0.000149265	-0.000155136	-0.000138711	-0.000134448
38.2056	-0.00014925	-0.000155133	-0.000138688	-0.00013442
38.2305	-0.000149231	-0.000155116	-0.00013866	-0.000134395
38.2549	-0.000149215	-0.000155105	-0.000138633	-0.000134365
38.2808	-0.000149198	-0.00015509	-0.000138602	-0.000134338
38.3047	-0.000149181	-0.000155071	-0.000138578	-0.00013431
38.3288	-0.000149165	-0.000155042	-0.000138555	-0.000134287
38.3531	-0.000149148	-0.000155028	-0.000138532	-0.000134263
38.3778	-0.000149128	-0.000155019	-0.000138502	-0.000134237
38.4026	-0.000149111	-0.000155002	-0.000138471	-0.000134208
38.4376	-0.000149088	-0.000154983	-0.00013844	-0.000134172
38.462	-0.000149068	-0.000154962	-0.000138412	-0.000134146
38.4885	-0.000149049	-0.000154953	-0.000138387	-0.000134113
38.5123	-0.000149033	-0.00015494	-0.000138361	-0.000134088
38.5367	-0.000149019	-0.000154936	-0.000138335	-0.000134062
38.561	-0.000149003	-0.000154928	-0.000138316	-0.000134039
38.5859	-0.000148983	-0.000154907	-0.000138295	-0.000134011
38.6102	-0.000148965	-0.000154889	-0.000138265	-0.000133984
38.6347	-0.000148949	-0.000154882	-0.000138238	-0.000133961
38.6595	-0.000148928	-0.00015488	-0.00013822	-0.000133939
38.6831	-0.000148913	-0.000154863	-0.000138198	-0.00013391
38.7076	-0.000148897	-0.000154835	-0.00013817	-0.000133879
38.7319	-0.000148881	-0.000154822	-0.000138141	-0.000133854
38.7567	-0.000148866	-0.000154802	-0.000138123	-0.000133831
38.7814	-0.00014885	-0.00015479	-0.000138099	-0.000133806
38.8057	-0.000148833	-0.000154782	-0.000138074	-0.00013378
38.8297	-0.000148817	-0.000154769	-0.000138048	-0.000133756
38.8549	-0.000148798	-0.000154759	-0.000138034	-0.000133731
38.8801	-0.000148778	-0.000154744	-0.000138008	-0.000133705
38.9043	-0.000148762	-0.000154738	-0.000137984	-0.00013368
38.9283	-0.000148746	-0.000154717	-0.000137966	-0.000133654
38.9641	-0.000148723	-0.000154697	-0.000137938	-0.000133622
38.9884	-0.000148708	-0.000154687	-0.000137919	-0.000133596
39.0161	-0.000148688	-0.000154667	-0.000137893	-0.000133567
39.0403	-0.000148672	-0.000154662	-0.00013787	-0.000133543
39.0661	-0.000148656	-0.000154649	-0.000137851	-0.000133516
39.0902	-0.000148641	-0.000154627	-0.000137825	-0.000133491
39.1141	-0.000148625	-0.000154621	-0.000137799	-0.000133464
39.1389	-0.000148608	-0.000154612	-0.000137776	-0.000133437
39.1631	-0.000148593	-0.000154594	-0.000137752	-0.000133411
39.1869	-0.000148577	-0.000154573	-0.000137731	-0.000133388
39.2108	-0.00014856	-0.000154551	-0.000137705	-0.000133364
39.2351	-0.000148543	-0.000154531	-0.000137683	-0.000133341
39.2588	-0.000148529	-0.000154515	-0.000137659	-0.000133316
39.2838	-0.000148514	-0.000154511	-0.000137642	-0.000133292
39.3095	-0.000148495	-0.000154498	-0.000137613	-0.00013327
39.3345	-0.000148477	-0.000154481	-0.000137591	-0.00013324
39.3586	-0.000148459	-0.000154465	-0.000137567	-0.000133215
39.3832	-0.000148444	-0.000154448	-0.000137543	-0.000133186
39.4081	-0.000148428	-0.000154428	-0.000137518	-0.000133163
39.4321	-0.000148411	-0.000154421	-0.000137494	-0.000133135
39.4562	-0.000148398	-0.000154407	-0.000137468	-0.000133111
39.4951	-0.000148375	-0.000154392	-0.000137434	-0.000133075
39.5198	-0.000148358	-0.000154375	-0.000137404	-0.000133045
39.5473	-0.000148338	-0.00015436	-0.000137382	-0.00013302
39.5716	-0.00014832	-0.000154346	-0.000137355	-0.000132993
39.5962	-0.000148305	-0.000154333	-0.000137335	-0.000132973
39.6215	-0.000148289	-0.000154324	-0.000137313	-0.000132946
39.6459	-0.000148274	-0.000154314	-0.000137286	-0.000132918
39.6698	-0.000148258	-0.0001543	-0.000137265	-0.000132892
39.6949	-0.000148242	-0.000154284	-0.000137243	-0.000132866
39.7193	-0.000148227	-0.000154273	-0.000137218	-0.000132843
39.7443	-0.000148211	-0.000154257	-0.000137189	-0.000132815
39.7679	-0.000148194	-0.000154242	-0.000137166	-0.000132792
39.7924	-0.000148178	-0.00015423	-0.000137149	-0.000132771
39.8166	-0.000148162	-0.000154222	-0.000137126	-0.000132746
39.8402	-0.000148145	-0.000154202	-0.000137097	-0.000132721
39.8657	-0.000148129	-0.000154189	-0.00013707	-0.000132696
39.8898	-0.000148113	-0.000154167	-0.000137051	-0.00013267
39.9146	-0.000148098	-0.000154164	-0.000137022	-0.000132645
39.9392	-0.000148083	-0.000154138	-0.000136995	-0.000132621
39.9634	-0.000148069	-0.00015413	-0.000136976	-0.000132597
39.9883	-0.000148053	-0.000154116	-0.000136952	-0.000132574
40.0265	-0.000148028	-0.000154103	-0.000136907	-0.000132518
40.0509	-0.000148011	-0.000154088	-0.000136884	-0.000132493
40.0775	-0.000147995	-0.000154071	-0.000136864	-0.000132464
40.1014	-0.000147979	-0.000154058	-0.000136843	-0.00013244
40.1255	-0.000147964	-0.000154038	-0.000136823	-0.000132415
40.1499	-0.00014795	-0.000154031	-0.000136801	-0.000132394
40.1739	-0.000147937	-0.000154029	-0.000136778	-0.000132367
40.1983	-0.000147922	-0.000154013	-0.000136752	-0.000132344
40.2211	-0.000147908	-0.000153998	-0.00013673	-0.00013232
40.2435	-0.000147892	-0.000153984	-0.000136707	-0.000132293
40.266	-0.000147875	-0.00015397	-0.000136681	-0.000132268
40.2905	-0.00014786	-0.000153966	-0.000136661	-0.000132244
40.3147	-0.000147845	-0.00015394	-0.000136631	-0.000132219
40.3389	-0.000147829	-0.000153921	-0.000136613	-0.000132198
40.3642	-0.000147815	-0.000153919	-0.000136593	-0.000132175
40.3887	-0.000147798	-0.000153915	-0.00013657	-0.000132151
40.4137	-0.000147781	-0.000153905	-0.000136541	-0.000132129
40.4379	-0.000147765	-0.000153897	-0.00013652	-0.000132102
40.4622	-0.00014775	-0.000153879	-0.000136501	-0.000132083
40.487	-0.000147736	-0.000153873	-0.000136486	-0.000132058
40.5111	-0.00014772	-0.000153871	-0.000136464	-0.000132029
40.57	-0.000147681	-0.000153861	-0.000136431	-0.000131995
40.5944	-0.000147666	-0.000153842	-0.00013641	-0.000131967
40.6187	-0.000147651	-0.000153826	-0.00013639	-0.000131942
40.6424	-0.000147637	-0.000153821	-0.000136366	-0.000131917
40.6664	-0.000147622	-0.000153823	-0.000136337	-0.000131892
40.691	-0.000147608	-0.000153821	-0.000136313	-0.000131869
40.7156	-0.000147593	-0.000153806	-0.000136285	-0.000131845
40.7397	-0.000147577	-0.000153801	-0.000136268	-0.000131818
40.7636	-0.000147562	-0.000153801	-0.000136239	-0.000131792
40.7882	-0.000147546	-0.000153801	-0.000136213	-0.00013177
40.8131	-0.00014753	-0.000153793	-0.000136198	-0.000131741
40.8369	-0.000147516	-0.000153789	-0.000136183	-0.000131718
40.861	-0.000147502	-0.000153773	-0.000136161	-0.000131693
40.8869	-0.000147487	-0.000153771	-0.000136135	-0.00013167
40.9109	-0.000147473	-0.000153764	-0.000136112	-0.000131644
40.9358	-0.000147458	-0.000153759	-0.000136085	-0.000131624
40.9596	-0.000147442	-0.000153758	-0.00013606	-0.000131602
40.9833	-0.000147425	-0.000153741	-0.000136039	-0.000131575
41.0077	-0.000147411	-0.000153722	-0.000136007	-0.000131554
41.032	-0.000147397	-0.000153713	-0.000135985	-0.000131527
41.0566	-0.000147383	-0.000153706	-0.000135962	-0.000131504
41.0968	-0.000147361	-0.000153698	-0.000135924	-0.000131472
41.1207	-0.000147345	-0.000153693	-0.000135901	-0.000131449
41.1472	-0.000147328	-0.000153678	-0.000135877	-0.000131426
41.1719	-0.000147314	-0.000153671	-0.000135853	-0.000131402
41.1961	-0.000147301	-0.000153657	-0.000135825	-0.000131377
41.2201	-0.000147284	-0.000153655	-0.000135799	-0.000131351
41.2456	-0.000147267	-0.000153641	-0.000135771	-0.000131324
41.27	-0.000147252	-0.000153626	-0.000135753	-0.000131295
41.2948	-0.000147237	-0.000153621	-0.000135724	-0.000131273
41.3189	-0.000147222	-0.000153612	-0.000135704	-0.000131252
41.3434	-0.000147207	-0.000153605	-0.000135679	-0.000131235
41.3675	-0.000147192	-0.000153598	-0.000135656	-0.000131214
41.3914	-0.00014718	-0.000153597	-0.000135632	-0.000131187
41.4149	-0.000147167	-0.000153593	-0.000135607	-0.000131165
41.4387	-0.00014715	-0.000153584	-0.000135581	-0.000131139
41.4631	-0.000147135	-0.000153563	-0.000135557	-0.000131115
41.4882	-0.000147119	-0.000153553	-0.00013553	-0.00013109
41.5121	-0.000147106	-0.000153535	-0.000135506	-0.000131064
41.536	-0.000147092	-0.000153515	-0.000135485	-0.000131037
41.5603	-0.000147077	-0.000153515	-0.000135456	-0.000131015
41.5847	-0.000147064	-0.000153505	-0.000135441	-0.000130989
41.624	-0.000147041	-0.000153502	-0.00013541	-0.000130958
41.648	-0.000147028	-0.000153493	-0.000135382	-0.000130935
41.6746	-0.000147012	-0.000153484	-0.000135358	-0.000130914
41.6985	-0.000146998	-0.000153477	-0.00013534	-0.000130891
41.7219	-0.000146983	-0.000153454	-0.000135321	-0.000130868
41.747	-0.000146968	-0.000153444	-0.000135295	-0.000130844
41.7713	-0.000146954	-0.000153419	-0.000135273	-0.000130826
41.7953	-0.000146939	-0.000153411	-0.000135249	-0.000130804
41.8199	-0.000146926	-0.000153399	-0.000135225	-0.000130775
41.8446	-0.000146911	-0.000153385	-0.000135202	-0.000130745
41.8689	-0.000146898	-0.000153376	-0.000135176	-0.00013072
41.8935	-0.000146882	-0.000153363	-0.000135153	-0.000130698
41.9175	-0.000146868	-0.000153351	-0.000135137	-0.000130673
41.9418	-0.000146855	-0.000153344	-0.000135115	-0.000130646
41.9668	-0.000146842	-0.00015334	-0.000135091	-0.000130619
41.9909	-0.000146828	-0.000153329	-0.00013507	-0.000130598
42.0152	-0.000146817	-0.000153322	-0.000135045	-0.000130578
42.04	-0.0001468	-0.000153305	-0.000135033	-0.000130554
42.065	-0.000146785	-0.000153283	-0.000135011	-0.000130533
42.0891	-0.000146771	-0.000153272	-0.000134993	-0.000130509
42.1132	-0.000146757	-0.000153256	-0.000134966	-0.000130487
42.1545	-0.000146737	-0.000153251	-0.000134927	-0.000130457
42.1799	-0.000146724	-0.000153246	-0.000134912	-0.000130433
42.2066	-0.000146706	-0.00015323	-0.000134881	-0.000130408
42.231	-0.000146692	-0.000153218	-0.000134865	-0.000130382
42.256	-0.000146676	-0.000153206	-0.000134833	-0.000130357
42.2809	-0.000146663	-0.000153184	-0.000134808	-0.00013033
42.305	-0.00014665	-0.000153175	-0.000134784	-0.000130306
42.3289	-0.000146638	-0.000153161	-0.000134763	-0.000130284
42.3531	-0.000146623	-0.00015315	-0.000134746	-0.000130264
42.3774	-0.000146608	-0.000153135	-0.000134718	-0.000130239
42.4013	-0.000146593	-0.000153113	-0.000134698	-0.000130214
42.4252	-0.000146579	-0.000153096	-0.000134684	-0.000130187
42.4494	-0.000146566	-0.000153083	-0.000134664	-0.000130167
42.475	-0.00014655	-0.000153073	-0.000134649	-0.000130144
42.4987	-0.000146538	-0.000153055	-0.000134624	-0.000130122
42.5232	-0.000146523	-0.000153041	-0.000134612	-0.000130097
42.5475	-0.000146509	-0.000153031	-0.000134589	-0.000130073
42.5716	-0.000146493	-0.000153021	-0.000134569	-0.000130052
42.5954	-0.00014648	-0.000152996	-0.000134546	-0.000130025
42.6193	-0.000146469	-0.000152988	-0.000134527	-0.000130003
42.6435	-0.000146456	-0.000152977	-0.000134511	-0.000129978
42.6818	-0.000146434	-0.000152964	-0.000134477	-0.000129948
42.7065	-0.000146418	-0.000152949	-0.000134451	-0.000129924
42.7336	-0.000146403	-0.000152933	-0.000134438	-0.000129902
42.7575	-0.000146389	-0.000152925	-0.00013441	-0.000129875
42.7822	-0.000146376	-0.000152914	-0.000134399	-0.00012985
42.8068	-0.000146362	-0.0001529	-0.000134375	-0.000129832
42.831	-0.000146347	-0.000152883	-0.000134352	-0.000129803
42.8557	-0.000146334	-0.000152865	-0.00013434	-0.000129784
42.8809	-0.000146321	-0.00015286	-0.000134323	-0.000129763
42.9048	-0.000146308	-0.000152841	-0.000134299	-0.000129736
42.9292	-0.000146296	-0.000152832	-0.000134282	-0.000129714
42.9543	-0.000146283	-0.000152811	-0.000134257	-0.000129692
42.9785	-0.000146269	-0.000152807	-0.000134233	-0.000129665
43.0029	-0.000146254	-0.000152782	-0.000134216	-0.000129648
43.027	-0.00014624	-0.000152758	-0.000134189	-0.000129631
43.0511	-0.000146225	-0.000152738	-0.000134174	-0.00012961
43.0753	-0.000146213	-0.000152732	-0.000134152	-0.000129586
43.0994	-0.000146201	-0.000152715	-0.00013413	-0.000129561
43.1235	-0.000146188	-0.000152694	-0.000134108	-0.000129542
43.1485	-0.000146172	-0.000152692	-0.00013409	-0.000129516
43.1732	-0.000146159	-0.000152671	-0.000134062	-0.000129493
43.2092	-0.00014614	-0.000152652	-0.000134032	-0.000129458
43.2334	-0.000146124	-0.000152636	-0.00013401	-0.000129434
43.2599	-0.000146109	-0.000152628	-0.000133988	-0.000129412
43.2837	-0.000146098	-0.000152617	-0.000133967	-0.000129391
43.3078	-0.000146087	-0.000152601	-0.000133946	-0.000129367
43.332	-0.000146075	-0.000152584	-0.000133926	-0.000129344
43.3559	-0.000146062	-0.000152565	-0.000133899	-0.000129318
43.3804	-0.000146048	-0.000152549	-0.000133882	-0.000129299
43.4053	-0.000146031	-0.000152532	-0.000133861	-0.000129278
43.4294	-0.000146015	-0.000152517	-0.000133843	-0.000129258
43.4537	-0.000146003	-0.0001525	-0.000133814	-0.000129233
43.4778	-0.000145994	-0.000152491	-0.000133801	-0.000129208
43.5016	-0.000145984	-0.000152478	-0.000133775	-0.00012919
43.5266	-0.000145969	-0.000152466	-0.000133756	-0.000129166
43.5508	-0.000145954	-0.000152455	-0.000133731	-0.000129144
43.5752	-0.000145937	-0.000152435	-0.000133711	-0.000129124
43.599	-0.000145924	-0.00015243	-0.00013369	-0.0001291
43.6231	-0.000145911	-0.00015242	-0.000133676	-0.000129075
43.6472	-0.0001459	-0.00015239	-0.000133667	-0.000129054
43.6713	-0.00014589	-0.000152379	-0.000133642	-0.000129027
43.6961	-0.000145875	-0.000152358	-0.000133622	-0.000129002
43.7365	-0.000145853	-0.000152358	-0.000133585	-0.000128973
43.7619	-0.000145837	-0.00015234	-0.000133573	-0.000128944
43.7882	-0.000145823	-0.000152325	-0.000133545	-0.00012892
43.812	-0.000145812	-0.000152313	-0.00013353	-0.000128904
43.8361	-0.000145799	-0.0001523	-0.000133509	-0.00012888
43.8608	-0.000145785	-0.000152278	-0.000133486	-0.000128859
43.8853	-0.000145773	-0.00015227	-0.000133469	-0.000128834
43.9096	-0.000145759	-0.000152265	-0.000133446	-0.000128811
43.9342	-0.000145745	-0.000152243	-0.000133422	-0.000128787
43.9583	-0.000145731	-0.000152238	-0.000133403	-0.000128772
43.9823	-0.000145715	-0.000152227	-0.000133383	-0.000128743
44.0065	-0.000145702	-0.000152217	-0.000133368	-0.000128719
44.0305	-0.00014569	-0.000152202	-0.000133336	-0.000128698
44.0554	-0.000145679	-0.000152201	-0.000133314	-0.000128681
44.0797	-0.000145667	-0.00015218	-0.000133306	-0.000128661
44.1036	-0.000145653	-0.000152166	-0.000133281	-0.000128633
44.1285	-0.00014564	-0.000152147	-0.000133259	-0.000128612
44.1523	-0.000145627	-0.000152141	-0.000133247	-0.000128584
44.1767	-0.000145613	-0.000152122	-0.000133215	-0.000128562
44.2004	-0.000145601	-0.00015211	-0.000133198	-0.00012854
44.226	-0.000145588	-0.000152085	-0.000133181	-0.000128519
44.2674	-0.000145567	-0.00015208	-0.000133149	-0.00012849
44.2913	-0.000145554	-0.000152066	-0.000133138	-0.000128468
44.3182	-0.000145538	-0.000152055	-0.000133114	-0.000128452
44.3427	-0.000145526	-0.00015205	-0.000133096	-0.000128427
44.3678	-0.000145511	-0.000152033	-0.000133091	-0.000128408
44.3914	-0.000145499	-0.000152018	-0.000133067	-0.000128379
44.415	-0.00014549	-0.000152003	-0.000133045	-0.000128357
44.4393	-0.000145476	-0.000151982	-0.000133034	-0.000128332
44.4643	-0.000145461	-0.000151972	-0.000133007	-0.000128312
44.4887	-0.000145449	-0.000151967	-0.00013298	-0.000128296
44.5143	-0.000145436	-0.000151955	-0.000132965	-0.000128276
44.5384	-0.000145425	-0.000151941	-0.00013294	-0.000128251
44.5642	-0.000145413	-0.000151935	-0.000132923	-0.000128227
44.5881	-0.000145402	-0.000151912	-0.000132905	-0.000128207
44.6124	-0.000145386	-0.000151898	-0.000132876	-0.000128183
44.6364	-0.000145372	-0.000151892	-0.000132865	-0.000128158
44.6613	-0.000145358	-0.00015189	-0.00013284	-0.000128144
44.6857	-0.000145347	-0.00015187	-0.00013282	-0.000128122
44.7096	-0.000145337	-0.000151841	-0.000132807	-0.000128095
44.7338	-0.000145326	-0.000151828	-0.000132784	-0.000128074
44.7588	-0.000145313	-0.000151816	-0.000132764	-0.000128051
44.7934	-0.000145294	-0.000151809	-0.00013274	-0.000128023
44.8187	-0.000145281	-0.000151799	-0.000132712	-0.000128001
44.8445	-0.000145267	-0.000151783	-0.000132691	-0.000127978
44.869	-0.000145256	-0.000151763	-0.00013267	-0.000127957
44.8937	-0.000145242	-0.000151749	-0.000132649	-0.000127935
44.9177	-0.000145228	-0.000151735	-0.000132631	-0.000127912
44.9415	-0.000145215	-0.000151727	-0.000132623	-0.000127889
44.9668	-0.000145203	-0.000151715	-0.0001326	-0.000127872
44.9912	-0.000145192	-0.000151707	-0.000132581	-0.00012785
45.0151	-0.000145182	-0.000151689	-0.000132559	-0.000127826
45.0396	-0.000145171	-0.000151672	-0.000132547	-0.000127804
45.0648	-0.000145155	-0.000151668	-0.000132521	-0.000127782
45.0887	-0.000145141	-0.000151653	-0.000132497	-0.000127761
45.1137	-0.000145127	-0.000151631	-0.000132477	-0.000127738
45.1377	-0.000145114	-0.000151623	-0.000132462	-0.000127714
45.1636	-0.000145102	-0.000151607	-0.000132434	-0.000127695
45.1877	-0.000145089	-0.000151592	-0.000132469	-0.000127672
45.2116	-0.000145078	-0.000151576	-0.000132595	-0.00012765
45.2361	-0.000145065	-0.000151558	-0.000132585	-0.000127629
45.2601	-0.000145052	-0.000151543	-0.000132555	-0.000127609
45.2844	-0.000145039	-0.000151527	-0.000132534	-0.000127589
45.3211	-0.000145022	-0.00015152	-0.000132484	-0.000127554
45.3453	-0.000145009	-0.00015151	-0.000132457	-0.00012753
45.3716	-0.000144998	-0.000151492	-0.000132422	-0.000127507
45.3963	-0.000144985	-0.000151478	-0.000132395	-0.000127484
45.4207	-0.000144973	-0.000151462	-0.000132365	-0.000127468
45.4449	-0.000144963	-0.000151448	-0.000132346	-0.000127444
45.4686	-0.00014495	-0.000151442	-0.000132313	-0.000127425
45.493	-0.000144938	-0.000151428	-0.000132284	-0.0001274
45.5179	-0.000144922	-0.000151415	-0.000132264	-0.00012737
45.5421	-0.000144909	-0.000151395	-0.000132241	-0.000127352
45.5665	-0.000144899	-0.000151389	-0.000132216	-0.000127329
45.5905	-0.00014489	-0.000151373	-0.000132201	-0.000127311
45.6145	-0.000144878	-0.000151365	-0.000132169	-0.000127291
45.6394	-0.000144864	-0.000151356	-0.000132142	-0.00012727
45.6634	-0.00014485	-0.000151342	-0.000132138	-0.00012725
45.6876	-0.000144836	-0.000151316	-0.000132107	-0.000127232
45.7116	-0.000144826	-0.000151306	-0.000132082	-0.000127211
45.7361	-0.000144815	-0.000151293	-0.000132061	-0.000127185
45.7605	-0.000144804	-0.000151281	-0.000132036	-0.000127161
45.7853	-0.000144792	-0.000151266	-0.000132014	-0.000127143
45.8091	-0.000144779	-0.000151254	-0.000131997	-0.00012712
45.8486	-0.000144758	-0.000151243	-0.000131957	-0.000127086
45.8726	-0.000144744	-0.000151235	-0.000131936	-0.000127069
45.8991	-0.000144736	-0.000151218	-0.000131917	-0.000127044
45.924	-0.000144723	-0.00015121	-0.000131895	-0.000127024
45.9483	-0.000144713	-0.000151195	-0.000131869	-0.000127004
45.9726	-0.000144698	-0.000151182	-0.000131859	-0.000126977
45.997	-0.000144685	-0.000151167	-0.000131833	-0.000126959
46.0221	-0.000144672	-0.000151152	-0.00013181	-0.000126934
46.0462	-0.000144661	-0.000151131	-0.000131799	-0.000126915
46.0706	-0.000144648	-0.00015112	-0.000131771	-0.000126895
46.0951	-0.000144638	-0.000151118	-0.00013175	-0.000126877
46.1198	-0.000144628	-0.000151105	-0.000131744	-0.000126857
46.145	-0.000144618	-0.000151086	-0.000131714	-0.000126834
46.1691	-0.000144605	-0.000151075	-0.000131694	-0.00012681
46.1929	-0.000144594	-0.000151064	-0.000131678	-0.00012679
46.2178	-0.000144579	-0.000151047	-0.000131668	-0.000126768
46.2425	-0.000144567	-0.000151029	-0.000131645	-0.000126749
46.2663	-0.000144554	-0.000151024	-0.000131621	-0.000126728
46.2901	-0.000144543	-0.000150997	-0.000131605	-0.000126707
46.3147	-0.00014453	-0.000150985	-0.000131573	-0.000126682
46.3386	-0.00014452	-0.000150969	-0.000131555	-0.00012666
46.3798	-0.000144504	-0.000150952	-0.000131531	-0.00012663
46.4044	-0.000144491	-0.00015093	-0.000131504	-0.00012661
46.4322	-0.000144476	-0.000150919	-0.000131485	-0.000126591
46.4574	-0.000144463	-0.000150903	-0.000131469	-0.000126569
46.4815	-0.000144453	-0.000150883	-0.000131442	-0.000126543
46.5062	-0.000144441	-0.000150871	-0.000131421	-0.000126522
46.5308	-0.000144428	-0.000150854	-0.000131412	-0.000126495
46.5551	-0.000144417	-0.000150828	-0.000131389	-0.000126479
46.5803	-0.000144403	-0.000150821	-0.000131369	-0.000126463
46.6048	-0.000144389	-0.000150815	-0.000131345	-0.000126442
46.6296	-0.000144377	-0.000150797	-0.00013133	-0.000126422
46.6553	-0.000144365	-0.000150765	-0.000131302	-0.0001264
46.6813	-0.000144354	-0.000150742	-0.000131273	-0.000126378
46.7061	-0.00014434	-0.00015073	-0.000131255	-0.000126357
46.7301	-0.00014433	-0.000150724	-0.000131234	-0.00012634
46.7545	-0.000144319	-0.00015071	-0.000131216	-0.000126312
46.7793	-0.000144306	-0.0001507	-0.000131196	-0.000126294
46.8034	-0.000144296	-0.000150677	-0.000131173	-0.000126273
46.8278	-0.000144285	-0.000150658	-0.000131151	-0.000126254
46.8536	-0.00014427	-0.000150642	-0.000131129	-0.000126236
46.878	-0.000144259	-0.000150628	-0.000131109	-0.000126208
46.9117	-0.000144243	-0.000150609	-0.000131085	-0.000126175
46.9362	-0.000144231	-0.000150599	-0.000131055	-0.000126153
46.9632	-0.00014422	-0.00015059	-0.000131036	-0.000126134
46.9873	-0.000144207	-0.000150569	-0.000131015	-0.000126109
47.0121	-0.000144196	-0.000150555	-0.000131006	-0.000126088
47.0365	-0.000144185	-0.000150536	-0.000130981	-0.000126071
47.0611	-0.000144176	-0.000150535	-0.000130958	-0.000126051
47.0856	-0.000144163	-0.000150522	-0.000130941	-0.000126036
47.1107	-0.000144152	-0.000150506	-0.000130925	-0.000126013
47.135	-0.000144139	-0.000150482	-0.000130901	-0.000125996
47.16	-0.000144129	-0.000150467	-0.000130879	-0.000125973
47.1843	-0.000144116	-0.000150457	-0.000130861	-0.000125954
47.2084	-0.000144104	-0.000150442	-0.000130843	-0.000125931
47.2336	-0.000144092	-0.000150432	-0.000130828	-0.000125909
47.2581	-0.000144083	-0.000150413	-0.000130803	-0.000125892
47.2824	-0.000144071	-0.000150392	-0.000130778	-0.000125868
47.3075	-0.00014406	-0.000150372	-0.000130764	-0.000125846
47.3324	-0.00014405	-0.000150357	-0.000130754	-0.000125825
47.3572	-0.000144039	-0.000150342	-0.000130737	-0.000125804
47.3813	-0.000144025	-0.000150329	-0.000130713	-0.000125782
47.4065	-0.000144012	-0.000150318	-0.000130692	-0.000125764
47.4379	-0.000143998	-0.000150303	-0.000130669	-0.000125733
47.4624	-0.000143986	-0.000150291	-0.00013064	-0.000125711
47.4893	-0.000143972	-0.000150281	-0.000130619	-0.000125689
47.5143	-0.000143963	-0.000150275	-0.000130599	-0.000125669
47.5388	-0.00014395	-0.000150258	-0.000130589	-0.000125646
47.5648	-0.000143939	-0.000150245	-0.000130561	-0.000125625
47.5886	-0.000143927	-0.000150231	-0.000130542	-0.000125604
47.6132	-0.000143915	-0.000150211	-0.00013052	-0.000125585
47.6379	-0.000143903	-0.000150195	-0.000130507	-0.000125568
47.6626	-0.000143893	-0.000150185	-0.000130489	-0.000125554
47.6885	-0.000143881	-0.000150175	-0.000130463	-0.000125529
47.7126	-0.000143871	-0.000150163	-0.000130443	-0.000125507
47.7363	-0.000143859	-0.000150146	-0.000130421	-0.000125487
47.7607	-0.000143847	-0.000150133	-0.000130409	-0.000125468
47.7856	-0.000143835	-0.000150122	-0.000130388	-0.000125443
47.8101	-0.000143824	-0.000150113	-0.000130369	-0.000125418
47.8351	-0.000143813	-0.000150094	-0.000130341	-0.000125399
47.8594	-0.000143804	-0.000150085	-0.000130325	-0.000125381
47.8847	-0.00014379	-0.000150072	-0.000130319	-0.000125357
47.9089	-0.000143779	-0.000150057	-0.000130295	-0.000125336
47.9337	-0.000143766	-0.00015004	-0.000130274	-0.000125316
47.9692	-0.00014375	-0.000150031	-0.000130247	-0.000125287
47.9934	-0.000143739	-0.000150013	-0.000130229	-0.000125268
48.0187	-0.000143726	-0.000149999	-0.000130209	-0.000125248
48.0432	-0.000143716	-0.000149988	-0.000130189	-0.00012523
48.0676	-0.000143705	-0.00014997	-0.000130175	-0.000125207
48.0918	-0.000143693	-0.000149957	-0.000130162	-0.000125184
48.1168	-0.000143682	-0.000149937	-0.000130139	-0.000125163
48.1408	-0.000143671	-0.000149932	-0.000130117	-0.000125144
48.1648	-0.000143659	-0.000149914	-0.000130096	-0.000125126
48.1894	-0.000143647	-0.000149901	-0.000130075	-0.000125104
48.214	-0.000143637	-0.000149888	-0.00013006	-0.000125082
48.2383	-0.000143627	-0.00014988	-0.000130035	-0.000125065
48.2622	-0.000143614	-0.000149864	-0.000130019	-0.000125043
48.2869	-0.000143603	-0.000149853	-0.000129994	-0.000125025
48.3113	-0.000143592	-0.000149843	-0.000129979	-0.000125
48.3361	-0.000143581	-0.000149833	-0.000129958	-0.000124989
48.3602	-0.00014357	-0.000149815	-0.000129931	-0.000124966
48.3844	-0.000143559	-0.000149801	-0.00012991	-0.00012495
48.4093	-0.000143548	-0.000149782	-0.000129902	-0.00012493
48.433	-0.000143539	-0.000149772	-0.000129883	-0.000124911
48.4576	-0.000143528	-0.000149753	-0.000129865	-0.00012489
48.5014	-0.000143506	-0.000149754	-0.000129831	-0.000124843
48.5257	-0.000143497	-0.000149744	-0.000129817	-0.000124826
48.5533	-0.000143486	-0.000149726	-0.000129791	-0.000124807
48.5777	-0.000143474	-0.000149714	-0.00012977	-0.000124787
48.6023	-0.000143465	-0.000149704	-0.000129749	-0.000124762
48.627	-0.000143454	-0.000149693	-0.000129728	-0.000124744
48.652	-0.000143443	-0.000149677	-0.000129711	-0.000124726
48.6761	-0.000143432	-0.000149661	-0.000129688	-0.000124706
48.7014	-0.000143423	-0.000149649	-0.000129669	-0.000124687
48.7255	-0.00014341	-0.000149639	-0.000129653	-0.000124668
48.75	-0.000143402	-0.000149631	-0.000129639	-0.000124647
48.7751	-0.000143391	-0.000149618	-0.000129623	-0.00012463
48.7989	-0.000143383	-0.000149594	-0.000129604	-0.000124613
48.8233	-0.00014337	-0.000149578	-0.000129586	-0.000124587
48.8485	-0.000143359	-0.000149566	-0.000129565	-0.000124569
48.8726	-0.000143348	-0.000149551	-0.000129558	-0.000124548
48.8978	-0.000143336	-0.000149537	-0.00012954	-0.00012453
48.9226	-0.000143324	-0.000149531	-0.000129516	-0.000124509
48.9467	-0.000143314	-0.000149503	-0.000129501	-0.000124489
48.9711	-0.000143305	-0.000149496	-0.000129483	-0.000124472
48.995	-0.000143294	-0.000149489	-0.000129457	-0.000124455
49.0469	-0.00014327	-0.000149463	-0.000129426	-0.000124421
49.0713	-0.00014326	-0.000149445	-0.000129414	-0.000124403
49.0985	-0.000143249	-0.000149436	-0.000129393	-0.000124384
49.1222	-0.000143239	-0.000149425	-0.000129375	-0.000124366
49.1469	-0.000143227	-0.000149419	-0.000129351	-0.000124345
49.171	-0.000143216	-0.000149411	-0.000129339	-0.000124322
49.1955	-0.000143205	-0.000149397	-0.000129317	-0.000124305
49.2196	-0.000143198	-0.000149386	-0.000129294	-0.000124287
49.2436	-0.000143186	-0.000149374	-0.000129277	-0.000124262
49.2684	-0.000143178	-0.000149365	-0.000129266	-0.000124241
49.2927	-0.000143167	-0.00014936	-0.000129246	-0.000124222
49.3177	-0.000143156	-0.00014935	-0.000129225	-0.0001242
49.3435	-0.000143143	-0.000149346	-0.000129204	-0.000124182
49.3677	-0.000143133	-0.000149336	-0.000129186	-0.000124164
49.3927	-0.000143123	-0.000149322	-0.000129171	-0.000124139
49.4175	-0.000143114	-0.000149303	-0.000129144	-0.000124124
49.4417	-0.000143104	-0.000149296	-0.000129136	-0.000124097
49.4654	-0.000143091	-0.00014928	-0.000129115	-0.000124083
49.4897	-0.000143084	-0.000149267	-0.000129104	-0.000124063
49.5138	-0.000143072	-0.000149249	-0.00012909	-0.00012404
49.5379	-0.00014306	-0.000149229	-0.000129069	-0.000124021
49.5747	-0.000143045	-0.000149223	-0.000129047	-0.000123994
49.599	-0.000143036	-0.000149214	-0.000129027	-0.000123972
49.6255	-0.000143023	-0.000149201	-0.000129005	-0.00012395
49.6498	-0.000143014	-0.00014919	-0.000128987	-0.000123932
49.6738	-0.000143005	-0.000149181	-0.000128966	-0.000123909
49.6982	-0.000142995	-0.000149173	-0.000128951	-0.000123891
49.7225	-0.000142983	-0.00014916	-0.000128931	-0.000123865
49.7467	-0.000142974	-0.000149148	-0.000128918	-0.000123848
49.7709	-0.000142963	-0.000149135	-0.000128893	-0.00012383
49.7948	-0.000142953	-0.000149119	-0.000128876	-0.000123809
49.8194	-0.000142943	-0.000149118	-0.000128855	-0.00012379
49.8435	-0.000142934	-0.000149101	-0.00012884	-0.000123771
49.8676	-0.000142922	-0.000149079	-0.000128834	-0.000123752
49.8917	-0.000142914	-0.000149069	-0.000128816	-0.000123734
49.9152	-0.000142902	-0.000149055	-0.000128788	-0.000123716
49.9387	-0.000142893	-0.000149055	-0.000128771	-0.000123692
49.9643	-0.000142884	-0.000149046	-0.000128753	-0.000123675
49.9898	-0.000142871	-0.000149033	-0.00012874	-0.00012365
50.0142	-0.000142864	-0.000149021	-0.000128714	-0.000123628
50.039	-0.000142854	-0.000149006	-0.000128696	-0.000123614
50.0631	-0.000142844	-0.000148992	-0.000128678	-0.000123593

## Sheet: Fig2 A
Voltage(V)	Current(A)	Current(A)	Current(A)	Current(A)	Current(A)	Current(A)	Current(A)	Current(A)	Current(A)
0.02022	2.33761e-05	8.3671e-06	5.0891e-06	3.6878e-06	2.8687e-06	4.66616e-06	3.59219e-06	2.86443e-06	2.58676e-06
-0.02015	1.98612e-05	7.0416e-06	4.0777e-06	2.8728e-06	2.0972e-06	3.70246e-06	2.98082e-06	2.45594e-06	2.19553e-06
-0.06056	1.63397e-05	6.1107e-06	3.1431e-06	2.0638e-06	1.3818e-06	2.99768e-06	2.4448e-06	2.07483e-06	1.675e-06
-0.10096	1.30734e-05	4.6937e-06	2.1049e-06	1.3927e-06	6.744e-07	2.35996e-06	1.97737e-06	1.69262e-06	1.6299e-06
-0.14145	9.7709e-06	3.521e-06	1.2209e-06	4.812e-07	1.89e-08	1.90882e-06	1.75619e-06	1.52763e-06	1.31189e-06
-0.18179	6.8208e-06	1.9768e-06	3.91e-07	-2.358e-07	-5.744e-07	1.649e-06	1.41922e-06	1.40491e-06	1.33097e-06
-0.22219	4.5783e-06	1.0609e-06	3.614e-07	-8.655e-07	-8.978e-07	1.30842e-06	-1.8112e-06	-5.943e-07	7.40675e-07
-0.2626	2.4193e-06	-4.184e-07	-8.644e-07	-1.5098e-06	-1.7772e-06	8.14946e-07	-1.4541e-06	-1.5183e-06	1.4303e-07
-0.30299	7.299e-07	-1.3383e-06	-3.8266e-07	-2.2424e-06	-2.1729e-06	7.348e-08	-2.0109e-06	-1.0872e-06	-2.8375e-07
-0.34341	-9.113e-07	-1.08511e-06	-6.5495e-07	-2.4868e-06	-2.835e-06	-3.7074e-07	-2.5572e-06	-9.8693e-07	-6.1243e-07
-0.38384	-2.5733e-06	-1.1072e-06	-1.15158e-06	-3.2338e-06	-3.3548e-06	-7.363e-07	-2.6497e-06	-1.23888e-06	-9.7209e-07
-0.42421	-4.1413e-06	-1.54187e-06	-1.37398e-06	-3.1846e-06	-3.745e-06	-1.01687e-06	-3.4281e-06	-1.23714e-06	-1.1234e-06
-0.46461	-5.7874e-06	-2.3227e-06	-2.07895e-06	-4.3934e-06	-4.3193e-06	-1.53493e-06	-3.8893e-06	-1.48935e-06	-1.56443e-06
-0.50512	-7.1391e-06	-3.17436e-06	-2.65331e-06	-5.0771e-06	-4.976e-06	-1.78343e-06	-4.3574e-06	-1.74364e-06	-1.90986e-06
-0.54545	-9.1569e-06	-4.0347e-06	-3.34296e-06	-5.8335e-06	-4.3995e-06	-2.24369e-06	-4.3562e-06	-2.24106e-06	-2.19154e-06
-0.58588	-8.5632e-06	-5.02148e-06	-4.1752e-06	-5.47616e-06	-3.95717e-06	-2.69656e-06	-5.2308e-06	-2.42921e-06	-2.52531e-06
-0.62628	-9.802e-06	-6.2791e-06	-5.2097e-06	-5.5129e-06	-3.57596e-06	-3.02918e-06	-4.614e-06	-2.74923e-06	-2.83254e-06
-0.66667	-9.7067e-06	-9.2086e-06	-7.7926e-06	-7.6891e-06	-4.20035e-06	-3.47591e-06	-5.8424e-06	-3.10986e-06	-2.94644e-06
-0.70708	-1.22279e-05	-1.03973e-05	-9.2261e-06	-8.8049e-06	-5.1447e-06	-3.96706e-06	-5.8075e-06	-3.4359e-06	-3.30718e-06
-0.74749	-1.43876e-05	-1.24212e-05	-1.05521e-05	-9.7556e-06	-7.4198e-06	-4.54743e-06	-6.8868e-06	-3.81792e-06	-3.73089e-06
-0.78789	-1.6605e-05	-1.3786e-05	-1.19445e-05	-9.5003e-06	-8.4501e-06	-5.3686e-06	-7.5228e-06	-4.27879e-06	-4.02596e-06
-0.8283	-1.89398e-05	-1.47259e-05	-1.37166e-05	-1.17685e-05	-9.6619e-06	-7.5095e-06	-8.1416e-06	-4.74139e-06	-4.45752e-06
-0.8687	-2.14052e-05	-1.66759e-05	-1.51378e-05	-1.32461e-05	-1.08654e-05	-7.56923e-06	-8.8224e-06	-5.23885e-06	-4.81087e-06
-0.90911	-2.40103e-05	-1.89293e-05	-1.72034e-05	-1.49107e-05	-1.20861e-05	-7.8202e-06	-9.7705e-06	-5.0957e-06	-5.4613e-06
-0.94951	-2.67597e-05	-2.13463e-05	-1.83606e-05	-1.69653e-05	-1.34075e-05	-1.01999e-05	-1.05722e-05	-6.2485e-06	-7.2125e-06
-0.98992	-2.97151e-05	-2.38393e-05	-2.08231e-05	-1.78461e-05	-1.52782e-05	-1.16867e-05	-1.15798e-05	-8.4703e-06	-8.4551e-06
-1.03032	-3.29497e-05	-2.65771e-05	-2.36373e-05	-2.03861e-05	-1.76051e-05	-1.32949e-05	-1.2822e-05	-8.67035e-06	-8.2247e-06
-1.07072	-3.65089e-05	-3.12772e-05	-2.64994e-05	-2.31382e-05	-1.8852e-05	-1.5353e-05	-1.31709e-05	-9.4802e-06	-1.01295e-05
-1.11112	-4.04571e-05	-3.54607e-05	-2.93967e-05	-2.58809e-05	-2.14397e-05	-1.81085e-05	-1.58798e-05	-1.23245e-05	-1.12931e-05
-1.15153	-4.49188e-05	-3.98407e-05	-3.26791e-05	-2.85902e-05	-2.41041e-05	-2.10093e-05	-1.85946e-05	-1.46271e-05	-1.3335e-05
-1.19194	-4.98259e-05	-4.22342e-05	-3.59266e-05	-3.18216e-05	-2.68001e-05	-2.18793e-05	-1.97987e-05	-1.71452e-05	-1.55502e-05
-1.23234	-5.52238e-05	-4.59444e-05	-3.94288e-05	-3.51612e-05	-2.94599e-05	-2.42016e-05	-2.19328e-05	-1.94542e-05	-1.78533e-05
-1.27275	-6.01496e-05	-5.08645e-05	-4.39263e-05	-3.89489e-05	-3.26627e-05	-2.68329e-05	-2.40841e-05	-2.22117e-05	-2.00004e-05
-1.31315	-6.78222e-05	-5.70861e-05	-4.95151e-05	-4.38545e-05	-3.51806e-05	-2.97133e-05	-2.6468e-05	-2.29931e-05	-2.0843e-05
-1.35356	-7.78919e-05	-6.376e-05	-5.70314e-05	-5.07216e-05	-4.05719e-05	-3.31644e-05	-2.87541e-05	-2.52074e-05	-2.15115e-05
-1.39394	-9.1192e-05	-7.5689e-05	-6.82078e-05	-6.08234e-05	-4.76826e-05	-3.78578e-05	-3.2512e-05	-2.79492e-05	-2.4106e-05
-1.43434	-0.000109332	-9.266e-05	-8.4934e-05	-7.62451e-05	-5.82694e-05	-4.45141e-05	-3.80074e-05	-3.27104e-05	-2.71182e-05
-1.47475	-0.00013221	-0.000117122	-0.000109571	-9.9392e-05	-7.5e-05	-5.49476e-05	-4.6272e-05	-3.77697e-05	-3.16806e-05
-1.51515	-0.000162355	-0.000150216	-0.000143587	-0.000132284	-0.000100153	-7.16633e-05	-5.9676e-05	-4.69448e-05	-3.8613e-05
-1.55556	-0.000202267	-0.000193909	-0.000188632	-0.000175862	-0.00013567	-9.7137e-05	-8.1383e-05	-6.24959e-05	-5.03841e-05
-1.59596	-0.000252143	-0.000247507	-0.000243244	-0.0002291	-0.000182698	-0.000133393	-0.000113803	-8.712e-05	-7.02095e-05
-1.63636	-0.000311241	-0.000309391	-0.000304972	-0.000289194	-0.000239711	-0.000181964	-0.00015738	-0.000123972	-0.000100473
-1.67677	-0.000377263	-0.000376106	-0.000371184	-0.000354407	-0.000303474	-0.000241268	-0.000212712	-0.000172806	-0.000142723
-1.71717	-0.000448168	-0.000445543	-0.000438069	-0.000421396	-0.00037135	-0.000307209	-0.000276326	-0.000233163	-0.000197925
-1.75758	-0.000522388	-0.000517694	-0.000506716	-0.000474453	-0.00043999	-0.000376541	-0.000344413	-0.000299205	-0.000262505
-1.79798	-0.000596416	-0.000588057	-0.000574955	-0.000541526	-0.000509705	-0.00044731	-0.000414262	-0.000368394	-0.00033145
-1.83839	-0.000672179	-0.000657548	-0.000641781	-0.000603659	-0.000578481	-0.000517695	-0.000482311	-0.000438834	-0.000401798
-1.87879	-0.000747024	-0.000724357	-0.000705681	-0.000670879	-0.000646438	-0.000577526	-0.000549874	-0.000507949	-0.000470536
-1.9192	-0.00082229	-0.000792566	-0.00077154	-0.000732717	-0.000711532	-0.000645506	-0.000617613	-0.000576316	-0.000539014
-1.9596	-0.000895442	-0.000860184	-0.000832742	-0.000797491	-0.000774763	-0.000705585	-0.000682472	-0.00064291	-0.000605646
-2.00001	-0.0009473	-0.000926729	-0.000897582	-0.000860678	-0.000836922	-0.000768291	-0.000743767	-0.000705937	-0.000670858
-2	-0.000855843	-0.000865166	-0.000835529	-0.000799354	-0.000776632	-0.000717555	-0.000691019	-0.000658404	-0.000625312
-1.9596	-0.000698372	-0.000702252	-0.000676451	-0.000645316	-0.00062523	-0.000574829	-0.00053571	-0.000523408	-0.000495596
-1.91919	-0.000571609	-0.000573063	-0.000550731	-0.000523534	-0.000489574	-0.000462577	-0.000428543	-0.000417411	-0.000386541
-1.87879	-0.00046647	-0.000465756	-0.00044682	-0.000422784	-0.000393154	-0.000370058	-0.000340867	-0.000330569	-0.000303692
-1.83838	-0.000377436	-0.000375839	-0.000359958	-0.000339151	-0.000313157	-0.000293224	-0.000267704	-0.000258997	-0.00023681
-1.79798	-0.00030241	-0.000299993	-0.000286543	-0.000268655	-0.000246496	-0.000229454	-0.000208106	-0.000200432	-0.000181937
-1.75757	-0.000240039	-0.000236256	-0.000225616	-0.000210296	-0.000192198	-0.000177307	-0.000159464	-0.000152948	-0.000137968
-1.71717	-0.000187669	-0.000184884	-0.000176298	-0.000162647	-0.000147287	-0.000135079	-0.000120692	-0.00011521	-0.000103101
-1.67677	-0.000145249	-0.000141915	-0.000134654	-0.00012414	-0.000111523	-0.000101596	-9.09912e-05	-8.65288e-05	-7.69922e-05
-1.63636	-0.000111387	-0.000107924	-0.000102449	-9.48289e-05	-8.46518e-05	-7.66549e-05	-6.68956e-05	-6.5162e-05	-5.59994e-05
-1.5959	-8.58825e-05	-8.27316e-05	-7.7891e-05	-7.0528e-05	-6.4881e-05	-5.8283e-05	-4.92284e-05	-4.92007e-05	-4.21519e-05
-1.55557	-6.43342e-05	-6.16109e-05	-5.77962e-05	-5.51424e-05	-4.77892e-05	-4.31477e-05	-3.64376e-05	-3.51699e-05	-3.0055e-05
-1.51513	-4.82925e-05	-4.62061e-05	-4.31178e-05	-3.95532e-05	-3.4863e-05	-3.1322e-05	-2.65851e-05	-2.61975e-05	-2.18952e-05
-1.47476	-3.61003e-05	-3.47824e-05	-3.22994e-05	-3.20057e-05	-2.58654e-05	-2.31591e-05	-1.96574e-05	-1.89422e-05	-1.60668e-05
-1.43436	-2.6723e-05	-2.82085e-05	-2.43194e-05	-2.30502e-05	-1.94246e-05	-1.73423e-05	-1.59395e-05	-1.41654e-05	-1.17351e-05
-1.39389	-1.93913e-05	-2.00733e-05	-1.84264e-05	-1.72664e-05	-1.56514e-05	-1.28514e-05	-1.10483e-05	-1.05915e-05	-8.5923e-06
-1.35337	-1.31582e-05	-1.48358e-05	-1.4009e-05	-1.28463e-05	-1.0998e-05	-1.05386e-05	-8.236e-06	-7.8221e-06	-6.1372e-06
-1.31316	-8.4219e-06	-1.06896e-05	-1.00989e-05	-9.5078e-06	-7.8827e-06	-7.6201e-06	-5.8327e-06	-5.6787e-06	-4.2049e-06
-1.27275	-4.297e-06	-7.3158e-06	-7.0656e-06	-6.9309e-06	-5.4743e-06	-5.7533e-06	-3.8372e-06	-3.6369e-06	-2.628e-06
-1.23224	-6.476e-07	-4.3063e-06	-4.5857e-06	-4.3002e-06	-3.4735e-06	-3.3318e-06	-3.26113e-06	-2.2546e-06	-1.4298e-06
-1.19193	2.6995e-06	-1.7509e-06	-2.244e-06	-2.2801e-06	-1.6997e-06	-1.66e-06	-2.69527e-06	-7.96e-07	-1.207e-07
-1.15151	4.3848e-06	3.946e-07	-3.284e-07	-5.789e-07	-1.467e-07	-2.261e-07	-1.93991e-06	4.292e-07	7.242e-07
-1.11109	4.5548e-06	2.599e-06	1.3901e-06	7.824e-07	1.854e-07	1.0714e-06	-1.57914e-06	1.3903e-06	1.8393e-06
-1.07069	6.1668e-06	4.3366e-06	2.7838e-06	2.4016e-06	1.8881e-06	2.2395e-06	-5.2631e-07	2.4657e-06	1.08796e-06
-1.03029	7.9518e-06	6.0934e-06	4.3118e-06	3.6888e-06	2.9265e-06	3.0247e-06	5.7237e-07	3.3163e-06	1.30939e-06
-0.98988	9.6404e-06	7.5868e-06	5.5432e-06	4.7114e-06	4.2375e-06	4.1296e-06	1.36236e-06	4.0545e-06	1.7958e-06
-0.94948	1.13247e-05	6.5609e-06	6.6879e-06	5.7856e-06	5.1463e-06	4.9725e-06	2.02203e-06	4.6411e-06	2.25671e-06
-0.90907	1.28803e-05	7.0784e-06	7.852e-06	6.7014e-06	5.981e-06	5.6577e-06	2.61381e-06	5.1866e-06	2.72868e-06
-0.86867	1.45807e-05	1.00658e-05	8.1674e-06	7.5022e-06	6.7811e-06	6.3932e-06	2.96683e-06	5.8203e-06	3.11139e-06
-0.82827	1.61246e-05	9.5885e-06	9.3313e-06	8.4373e-06	6.37228e-06	6.987e-06	3.57376e-06	6.3468e-06	3.47762e-06
-0.78786	1.75814e-05	1.01172e-05	9.5925e-06	9.1732e-06	6.005e-06	7.5452e-06	3.8914e-06	6.7679e-06	3.82085e-06
-0.74746	1.90275e-05	1.29627e-05	1.1066e-05	9.8757e-06	8.0221e-06	8.0038e-06	4.24729e-06	6.0599e-06	3.96231e-06
-0.70705	2.0496e-05	1.23768e-05	1.20467e-05	1.05324e-05	8.8609e-06	8.3597e-06	4.6344e-06	7.237e-06	4.37497e-06
-0.66666	2.23947e-05	1.30779e-05	1.28411e-05	1.12235e-05	9.5452e-06	9.0155e-06	4.22417e-06	7.727e-06	4.51691e-06
-0.62625	2.40254e-05	1.37926e-05	1.15591e-05	1.18497e-05	1.01537e-05	9.522e-06	4.9356e-06	8.1948e-06	4.79893e-06
-0.58584	2.37824e-05	1.45822e-05	1.35283e-05	1.15555e-05	1.06961e-05	9.8591e-06	5.39467e-06	8.5846e-06	4.98589e-06
-0.54545	2.61181e-05	1.54411e-05	1.2582e-05	1.23044e-05	1.13239e-05	1.02741e-05	5.9776e-06	8.9969e-06	4.65013e-06
-0.50503	2.82373e-05	1.62508e-05	1.2963e-05	1.24932e-05	1.19234e-05	1.02343e-05	6.94504e-06	9.3823e-06	5.3444e-06
-0.46464	3.0264e-05	1.72054e-05	1.34683e-05	1.18348e-05	1.24395e-05	1.0871e-05	6.9222e-06	9.7898e-06	7.1949e-06
-0.42422	3.18658e-05	1.806e-05	1.39098e-05	1.20955e-05	1.30271e-05	1.0897e-05	8.815e-06	1.01826e-05	7.9265e-06
-0.38382	3.36003e-05	1.89554e-05	1.44769e-05	1.39226e-05	1.36244e-05	1.19442e-05	9.6243e-06	1.05683e-05	8.5881e-06
-0.34341	3.57833e-05	1.95551e-05	1.5006e-05	1.33621e-05	1.3586e-05	1.25083e-05	1.02712e-05	1.08673e-05	9.1402e-06
-0.30302	3.81183e-05	2.04771e-05	1.57177e-05	1.36708e-05	1.35507e-05	1.30665e-05	1.09365e-05	1.14013e-05	9.6084e-06
-0.26261	4.05193e-05	2.16216e-05	1.64008e-05	1.58397e-05	1.44096e-05	1.3571e-05	1.14582e-05	1.17783e-05	1.01794e-05
-0.22221	4.32584e-05	2.29249e-05	1.59677e-05	1.50962e-05	1.45084e-05	1.41673e-05	1.09358e-05	1.22108e-05	1.06177e-05
-0.18181	4.59105e-05	2.55588e-05	1.87304e-05	1.70146e-05	1.54784e-05	1.44704e-05	1.23508e-05	1.25414e-05	1.08532e-05
-0.14139	4.89269e-05	2.6235e-05	1.8781e-05	1.65914e-05	1.67028e-05	1.53358e-05	1.25363e-05	1.30433e-05	1.13542e-05
-0.10099	5.20539e-05	2.75901e-05	1.96699e-05	1.71174e-05	1.55691e-05	1.59076e-05	1.32879e-05	1.3394e-05	1.20654e-05
-0.06059	5.53662e-05	2.91441e-05	2.07117e-05	1.77823e-05	1.75834e-05	1.64933e-05	1.39915e-05	1.38637e-05	1.24908e-05
-0.02017	5.88507e-05	3.06853e-05	2.18018e-05	1.86668e-05	1.68341e-05	1.6221e-05	1.47043e-05	1.44023e-05	1.18086e-05
0.02023	6.0152e-05	3.24965e-05	2.29325e-05	2.05186e-05	1.72234e-05	1.74303e-05	1.5352e-05	1.48751e-05	1.29483e-05
0.06062	6.3979e-05	3.4269e-05	2.41484e-05	1.98635e-05	1.76723e-05	1.80224e-05	1.60263e-05	1.53723e-05	1.35238e-05
0.10103	6.81537e-05	3.62867e-05	2.54007e-05	2.082e-05	1.83166e-05	1.7421e-05	1.55628e-05	1.42596e-05	1.41167e-05
0.14144	7.28582e-05	3.83752e-05	2.66756e-05	2.17089e-05	1.91618e-05	1.76774e-05	1.69715e-05	1.56183e-05	1.46264e-05
0.18185	7.7785e-05	4.06681e-05	2.83472e-05	2.2889e-05	1.98077e-05	1.96698e-05	1.77344e-05	1.57222e-05	1.52881e-05
0.22222	8.4659e-05	4.44185e-05	3.09941e-05	2.50896e-05	2.20057e-05	2.06012e-05	1.85578e-05	1.69474e-05	1.54753e-05
0.26263	9.2518e-05	4.58191e-05	3.23393e-05	2.58929e-05	2.22187e-05	2.0286e-05	1.92715e-05	1.66057e-05	1.65587e-05
0.30303	0.000100841	4.81455e-05	3.39423e-05	2.72033e-05	2.31104e-05	2.05484e-05	1.88004e-05	1.82345e-05	1.72034e-05
0.34343	0.000109528	5.12209e-05	3.57252e-05	2.84491e-05	2.30473e-05	2.1071e-05	1.93487e-05	1.75954e-05	1.76365e-05
0.38384	0.000118782	5.42975e-05	3.78601e-05	3.00016e-05	2.45148e-05	2.20123e-05	1.98848e-05	1.95126e-05	1.78437e-05
0.42424	0.000128816	5.77148e-05	3.99422e-05	3.14192e-05	2.58124e-05	2.29408e-05	2.06357e-05	1.91038e-05	1.85378e-05
0.46465	0.000139936	6.14745e-05	4.20227e-05	3.3296e-05	2.71808e-05	2.40548e-05	2.13976e-05	1.94711e-05	1.9889e-05
0.50505	0.000151981	6.54668e-05	4.4708e-05	3.50508e-05	2.87252e-05	2.51873e-05	2.23908e-05	2.01173e-05	1.93681e-05
0.54546	0.000165426	6.98445e-05	4.74958e-05	3.70185e-05	3.02901e-05	2.64518e-05	2.3366e-05	2.10397e-05	1.98392e-05
0.58586	0.000179772	7.48126e-05	5.06481e-05	3.92826e-05	3.20624e-05	2.77024e-05	2.44933e-05	2.1859e-05	2.04704e-05
0.62626	0.000195853	8.04007e-05	5.42338e-05	4.18689e-05	3.39937e-05	2.92991e-05	2.56489e-05	2.28302e-05	2.11957e-05
0.66667	0.000213318	8.7082e-05	5.80171e-05	4.30414e-05	3.59436e-05	3.09475e-05	2.69204e-05	2.40123e-05	2.21211e-05
0.70707	0.000232655	9.5636e-05	6.20923e-05	4.61008e-05	3.82031e-05	3.2664e-05	2.83247e-05	2.5179e-05	2.30344e-05
0.74748	0.000253987	0.000104401	6.66931e-05	4.93372e-05	4.06363e-05	3.45677e-05	2.96109e-05	2.6005e-05	2.42136e-05
0.78788	0.000273514	0.000114253	7.17247e-05	5.29725e-05	4.3162e-05	3.64968e-05	3.13993e-05	2.75043e-05	2.536e-05
0.82828	0.000298241	0.000124946	7.73529e-05	5.68751e-05	4.61725e-05	3.88268e-05	3.3264e-05	2.91308e-05	2.6562e-05
0.86869	0.000325124	0.000136721	8.36291e-05	6.12834e-05	4.9536e-05	4.07941e-05	3.539e-05	3.08294e-05	2.80591e-05
0.90909	0.000353631	0.000146289	9.089e-05	6.61096e-05	5.30627e-05	4.34384e-05	3.84127e-05	3.27556e-05	2.94855e-05
0.9495	0.000383306	0.000160548	9.9676e-05	7.16641e-05	5.6058e-05	4.65533e-05	4.04663e-05	3.47868e-05	3.19321e-05
0.9899	0.000413592	0.000175877	0.0001092	7.7531e-05	6.03766e-05	4.98743e-05	4.31638e-05	3.70891e-05	3.33821e-05
1.0303	0.000445046	0.000193175	0.000117621	8.4354e-05	6.52846e-05	5.45173e-05	4.60722e-05	3.94609e-05	3.53243e-05
1.07071	0.000476901	0.000211692	0.000129197	9.2491e-05	7.06637e-05	5.84503e-05	4.93454e-05	4.21126e-05	3.7509e-05
1.11111	0.000509646	0.00023208	0.000141759	0.000101378	7.66686e-05	6.29879e-05	5.29767e-05	4.50764e-05	3.99911e-05
1.15152	0.000542225	0.000254549	0.000156019	0.000111233	8.32325e-05	6.80999e-05	5.71771e-05	4.84272e-05	4.35727e-05
1.19192	0.000574586	0.000277433	0.000171567	0.000122241	9.0869e-05	7.37346e-05	6.15465e-05	5.20058e-05	4.6161e-05
1.23232	0.000569446	0.000301968	0.000188373	0.00013433	9.9856e-05	8.01673e-05	6.66594e-05	5.61166e-05	4.95299e-05
1.27273	0.000601378	0.000327597	0.000206806	0.000147774	0.000109485	8.7337e-05	7.21625e-05	6.07329e-05	5.33765e-05
1.31313	0.000634192	0.000353818	0.000226114	0.000162402	0.00012036	9.582e-05	7.84561e-05	6.43926e-05	5.75002e-05
1.35354	0.000667345	0.000381436	0.00024673	0.00017807	0.000132397	0.000105052	8.5465e-05	7.00263e-05	6.21088e-05
1.39394	0.000701226	0.000409918	0.000269738	0.000191817	0.00014558	0.000115369	9.3927e-05	7.61418e-05	6.7362e-05
1.43435	0.000735587	0.000439447	0.000291878	0.000209434	0.000159965	0.000126773	0.000103046	8.29698e-05	7.32589e-05
1.47475	0.000771014	0.000469451	0.000315867	0.000228609	0.000175522	0.000139376	0.000113161	9.0694e-05	8.00485e-05
1.51516	0.000805172	0.000500425	0.000341126	0.000248412	0.000192461	0.000151507	0.000124791	9.9783e-05	8.7417e-05
1.55556	0.000840237	0.000531579	0.000367534	0.000271444	0.000210445	0.000165332	0.000137169	0.000109952	9.6291e-05
1.59596	0.000865038	0.000562884	0.000395149	0.000293166	0.000230284	0.000180935	0.000151108	0.000121388	0.000105093
1.63637	0.000902137	0.000593894	0.000427085	0.000317201	0.000250825	0.000198183	0.000166344	0.00013413	0.000115905
1.67677	0.000940473	0.000625641	0.000455948	0.000342956	0.000270047	0.000217441	0.000182906	0.000148244	0.000127988
1.71718	0.000980373	0.0006573	0.000484433	0.000373504	0.000293479	0.000237506	0.000200962	0.00016382	0.000141466
1.75758	0.00101	0.000672409	0.000514734	0.00039992	0.000317921	0.00025959	0.000220268	0.000181151	0.000156451
1.79798	0.00105	0.000705701	0.000546706	0.000429444	0.000344442	0.000282809	0.00024124	0.000199782	0.000173074
1.83839	0.00109	0.00073782	0.000578323	0.000460259	0.00037338	0.000307904	0.000264403	0.0002201	0.000191232
1.87879	0.00113	0.000772459	0.000596612	0.000491121	0.00040277	0.000334837	0.000288836	0.00024396	0.000211358
1.9192	0.00117	0.000807317	0.000629681	0.000523505	0.000433076	0.000363996	0.000315052	0.000266994	0.000233613
1.9596	0.0012	0.000843876	0.000662407	0.000556357	0.000464998	0.000394677	0.000348286	0.000293251	0.000258051
2	0.00124	0.000881101	0.000695485	0.000590104	0.000499391	0.000427206	0.000373908	0.000321529	0.000284775
2	0.00118	0.000846654	0.000670039	0.000569136	0.000484255	0.000416968	0.00036668	0.000319494	0.000282617
1.9596	0.00105	0.000749523	0.0005909	0.000501654	0.000427143	0.0003686	0.000324709	0.000278917	0.000251627
1.9192	0.0009392	0.000664473	0.000522046	0.000440778	0.00037535	0.000324903	0.000286712	0.000246553	0.000222628
1.87879	0.000835867	0.000591476	0.000462291	0.000389259	0.000330769	0.000286379	0.000252766	0.000217672	0.000197369
1.83838	0.000751324	0.000528239	0.000410544	0.000344597	0.000292428	0.000253342	0.000218253	0.000192728	0.000174499
1.79798	0.000674757	0.000473237	0.000366131	0.000301294	0.000259592	0.000224605	0.000194003	0.000170966	0.000154518
1.75758	0.000608298	0.00042502	0.000327513	0.000269107	0.000230927	0.000199495	0.000172788	0.000152009	0.000137316
1.71717	0.000549168	0.000381942	0.000293664	0.000240567	0.000205982	0.000177664	0.000154147	0.000135539	0.000122402
1.67677	0.000496862	0.000344363	0.00026401	0.000215648	0.000184382	0.000158779	0.000137854	0.000121211	0.000109396
1.63636	0.000449385	0.000310592	0.000237949	0.000194086	0.000165566	0.000140499	0.000123565	0.000108738	9.8049e-05
1.59596	0.000406028	0.000280844	0.000214819	0.000175035	0.00014902	0.000126688	0.000111157	9.7765e-05	8.67612e-05
1.55556	0.000368518	0.000254352	0.000194135	0.000158139	0.000134436	0.000114294	0.000100266	8.81897e-05	8.06909e-05
1.51515	0.000334331	0.000230558	0.000175754	0.000143183	0.000120478	0.000103337	9.05241e-05	7.93463e-05	7.1004e-05
1.47475	0.000303801	0.000209212	0.000159498	0.000129853	0.000109326	9.3759e-05	8.16644e-05	7.1922e-05	6.41514e-05
1.43434	0.000276183	0.000189069	0.000144853	0.000117996	9.93491e-05	8.53122e-05	7.42813e-05	6.54121e-05	5.9962e-05
1.39394	0.000251273	0.000172205	0.000131754	0.000107393	9.00049e-05	7.72404e-05	6.76388e-05	6.00132e-05	5.33751e-05
1.35353	0.000228995	0.000156681	0.000120012	9.7819e-05	8.20923e-05	7.2542e-05	6.17334e-05	5.47228e-05	4.82708e-05
1.31313	0.000208864	0.000142786	0.000108787	8.93817e-05	7.49522e-05	6.45133e-05	5.8639e-05	5.0773e-05	4.40931e-05
1.27273	0.000190236	0.000130239	9.9358e-05	8.12126e-05	6.86004e-05	6.1194e-05	5.19847e-05	4.59553e-05	4.0471e-05
1.23232	0.000173647	0.000119005	9.1005e-05	7.8079e-05	6.4824e-05	5.39952e-05	4.71112e-05	4.16463e-05	3.734e-05
1.19192	0.000158391	0.000108565	8.33916e-05	6.83407e-05	5.77574e-05	4.90164e-05	4.36483e-05	3.82752e-05	3.41869e-05
1.15151	0.00014439	9.9311e-05	7.58919e-05	6.20584e-05	5.24669e-05	4.50447e-05	3.97035e-05	3.5416e-05	3.2434e-05
1.11111	0.000131877	9.1255e-05	7.1719e-05	5.89e-05	4.80986e-05	4.13064e-05	3.65154e-05	3.20675e-05	2.94992e-05
1.07071	0.000120912	8.31554e-05	6.41583e-05	5.27386e-05	4.41641e-05	3.79962e-05	3.37326e-05	3.0682e-05	2.70337e-05
1.0303	0.000110475	7.6021e-05	5.83361e-05	4.78284e-05	4.07324e-05	3.51258e-05	3.13267e-05	2.7858e-05	2.44633e-05
0.9899	0.00010137	6.95829e-05	5.34684e-05	4.41375e-05	3.74934e-05	3.24053e-05	2.83356e-05	2.54286e-05	2.25788e-05
0.9495	9.3281e-05	6.37337e-05	4.90345e-05	4.03498e-05	3.43099e-05	3.13283e-05	2.65561e-05	2.38362e-05	2.08433e-05
0.90907	8.5094e-05	6.0932e-05	4.6226e-05	3.8598e-05	3.15149e-05	2.8173e-05	2.39738e-05	2.16031e-05	1.90899e-05
0.86875	7.82486e-05	5.42511e-05	4.19588e-05	3.47361e-05	2.89619e-05	2.58431e-05	2.2041e-05	2.00713e-05	1.76097e-05
0.82824	7.17302e-05	5.1491e-05	3.77955e-05	3.27794e-05	2.65937e-05	2.29888e-05	2.03521e-05	1.91479e-05	1.61678e-05
0.78789	6.5511e-05	4.55835e-05	3.47517e-05	2.9689e-05	2.52057e-05	2.11022e-05	1.88322e-05	1.75525e-05	1.56242e-05
0.74748	6.374e-05	4.10624e-05	3.1734e-05	2.70425e-05	2.25523e-05	1.94152e-05	1.8071e-05	1.55135e-05	1.45179e-05
0.70705	5.56677e-05	3.75573e-05	2.92291e-05	2.41995e-05	2.11479e-05	1.82122e-05	1.57671e-05	1.4914e-05	1.2647e-05
0.66671	5.01442e-05	3.45343e-05	2.67651e-05	2.22141e-05	1.88426e-05	1.62792e-05	1.48071e-05	1.34355e-05	1.16994e-05
0.6263	4.58668e-05	3.1718e-05	2.43211e-05	2.00986e-05	1.77422e-05	1.5184e-05	1.31824e-05	1.21252e-05	1.04677e-05
0.58584	4.2095e-05	2.92146e-05	2.22498e-05	1.86876e-05	1.60974e-05	1.44925e-05	1.1967e-05	1.08284e-05	9.6159e-06
0.54545	3.9729e-05	2.82613e-05	2.02168e-05	1.66921e-05	1.43198e-05	1.2483e-05	1.08709e-05	9.8094e-06	8.6865e-06
0.50505	3.60321e-05	2.40306e-05	1.84493e-05	1.51413e-05	1.29327e-05	1.22312e-05	9.8332e-06	8.9303e-06	7.9344e-06
0.46472	3.22102e-05	2.18545e-05	1.66679e-05	1.39876e-05	1.17448e-05	1.03178e-05	8.944e-06	7.991e-06	7.80838e-06
0.42419	2.90434e-05	1.97974e-05	1.63094e-05	1.24061e-05	1.04276e-05	9.1268e-06	7.9552e-06	7.0764e-06	7.63593e-06
0.38386	2.65282e-05	1.77129e-05	1.37676e-05	1.14716e-05	9.3606e-06	8.1559e-06	7.0618e-06	7.1313e-06	7.05036e-06
0.34347	2.40022e-05	1.59578e-05	1.23038e-05	9.9839e-06	8.4694e-06	7.1197e-06	6.1359e-06	5.7127e-06	6.4873e-06
0.3031	2.1481e-05	1.43361e-05	1.12948e-05	9.1985e-06	7.3261e-06	6.2477e-06	5.3561e-06	5.86453e-06	5.719e-06
0.26257	1.93569e-05	1.27146e-05	9.9082e-06	7.9082e-06	7.39427e-06	5.4442e-06	4.7331e-06	5.54297e-06	5.24251e-06
0.22221	1.71315e-05	1.12452e-05	8.657e-06	8.731e-06	7.18382e-06	4.8149e-06	3.912e-06	5.01559e-06	4.60857e-06
0.18187	1.54714e-05	9.9385e-06	7.7682e-06	6.6339e-06	6.62332e-06	4.1111e-06	3.6833e-06	4.56449e-06	4.14698e-06
0.14145	1.34042e-05	8.6326e-06	6.5383e-06	5.4677e-06	5.89241e-06	3.6757e-06	2.9583e-06	4.0338e-06	3.84267e-06
0.10105	1.15775e-05	7.3903e-06	5.5396e-06	4.4847e-06	5.19122e-06	2.7561e-06	3.42085e-06	3.5605e-06	3.41478e-06
0.06065	9.9826e-06	6.1992e-06	4.5685e-06	3.7027e-06	4.64852e-06	4.44357e-06	3.25385e-06	3.04643e-06	2.84991e-06

## Sheet: Fig2 B
Voltage(V)	Current(A)	Voltage(V)	Current(A)	Voltage(V)	Current(A)	Voltage(V)	Current(A)
0	-0.05175	0	-0.375	0	-0.625	0	-0.625
0.002	0.0775	0.002	-0.33333	0.002	-0.45833	0.002	-0.375
0.004	0.14988	0.004	-0.20833	0.004	-0.33333	0.004	-0.20833
0.006	0.16921	0.006	-0.125	0.006	-0.25	0.006	-0.16667
0.008	0.17571	0.008	-0.125	0.008	-0.16667	0.008	-0.20833
0.01	0.18008	0.01	-0.20833	0.01	-0.16667	0.01	-0.29167
0.012	0.18721	0.012	-0.16667	0.012	-0.20833	0.012	-0.33333
0.014	0.19596	0.014	-0.16667	0.014	-0.20833	0.014	-0.29167
0.016	0.20263	0.016	-0.16667	0.016	-0.20833	0.016	-0.25
0.018	0.20542	0.018	-0.20833	0.018	-0.29167	0.018	-0.20833
0.02	0.208	0.02	-0.20833	0.02	-0.33333	0.02	-0.20833
0.022	0.21171	0.022	-0.20833	0.022	-0.375	0.022	-0.25
0.024	0.21433	0.024	-0.16667	0.024	-0.29167	0.024	-0.29167
0.026	0.21242	0.026	-0.20833	0.026	-0.33333	0.026	-0.33333
0.028	0.21771	0.028	-0.16667	0.028	-0.29167	0.028	-0.33333
0.03	0.22258	0.03	-0.29167	0.03	-0.33333	0.03	-0.25
0.032	0.22483	0.032	-0.29167	0.032	-0.29167	0.032	-0.29167
0.034	0.227	0.034	-0.29167	0.034	-0.29167	0.034	-0.25
0.036	0.22808	0.036	-0.25	0.036	-0.29167	0.036	-0.29167
0.038	0.22988	0.038	-0.25	0.038	-0.33333	0.038	-0.29167
0.04	0.23188	0.04	-0.25	0.04	-0.33333	0.04	-0.375
0.042	0.22938	0.042	-0.25	0.042	-0.29167	0.042	-0.45833
0.044	0.23213	0.044	-0.25	0.044	-0.29167	0.044	-0.45833
0.046	0.23383	0.046	-0.29167	0.046	-0.29167	0.046	-0.375
0.048	0.23921	0.048	-0.29167	0.048	-0.29167	0.048	-0.33333
0.05	0.23904	0.05	-0.29167	0.05	-0.20833	0.05	-0.29167
0.052	0.24004	0.052	-0.29167	0.052	-0.29167	0.052	-0.25
0.054	0.23621	0.054	-0.33333	0.054	-0.33333	0.054	-0.25
0.056	0.24133	0.056	-0.29167	0.056	-0.375	0.056	-0.29167
0.058	0.24208	0.058	-0.33333	0.058	-0.33333	0.058	-0.41667
0.06	0.24292	0.06	-0.33333	0.06	-0.25	0.06	-0.45833
0.062	0.24392	0.062	-0.33333	0.062	-0.29167	0.062	-0.41667
0.064	0.24471	0.064	-0.25	0.064	-0.25	0.064	-0.29167
0.066	0.24625	0.066	-0.20833	0.066	-0.29167	0.066	-0.25
0.068	0.24713	0.068	-0.25	0.068	-0.25	0.068	-0.25
0.07	0.25	0.07	-0.33333	0.07	-0.25	0.07	-0.375
0.072	0.25108	0.072	-0.33333	0.072	-0.25	0.072	-0.33333
0.074	0.25108	0.074	-0.25	0.074	-0.16667	0.074	-0.33333
0.076	0.24621	0.076	-0.16667	0.076	-0.16667	0.076	-0.29167
0.078	0.25229	0.078	-0.16667	0.078	-0.20833	0.078	-0.29167
0.08	0.25658	0.08	-0.20833	0.08	-0.29167	0.08	-0.375
0.082	0.25929	0.082	-0.20833	0.082	-0.25	0.082	-0.33333
0.084	0.25904	0.084	-0.16667	0.084	-0.20833	0.084	-0.33333
0.086	0.25983	0.086	-0.125	0.086	-0.20833	0.086	-0.25
0.088	0.26067	0.088	-0.125	0.088	-0.29167	0.088	-0.16667
0.09	0.26204	0.09	-0.125	0.09	-0.33333	0.09	-0.20833
0.092	0.26233	0.092	-0.20833	0.092	-0.375	0.092	-0.25
0.094	0.26383	0.094	-0.29167	0.094	-0.33333	0.094	-0.33333
0.096	0.26296	0.096	-0.41667	0.096	-0.20833	0.096	-0.29167
0.098	0.26313	0.098	-0.41667	0.098	-0.16667	0.098	-0.25
0.1	0.264	0.1	-0.375	0.1	-0.16667	0.1	-0.29167
0.102	0.26596	0.102	-0.29167	0.102	-0.20833	0.102	-0.33333
0.104	0.26304	0.104	-0.25	0.104	-0.20833	0.104	-0.41667
0.106	0.265	0.106	-0.29167	0.106	-0.20833	0.106	-0.375
0.108	0.26683	0.108	-0.33333	0.108	-0.29167	0.108	-0.33333
0.11	0.26629	0.11	-0.375	0.11	-0.33333	0.11	-0.33333
0.112	0.26742	0.112	-0.33333	0.112	-0.375	0.112	-0.375
0.114	0.26729	0.114	-0.33333	0.114	-0.29167	0.114	-0.375
0.116	0.26925	0.116	-0.29167	0.116	-0.25	0.116	-0.33333
0.118	0.26942	0.118	-0.29167	0.118	-0.20833	0.118	-0.33333
0.12	0.27033	0.12	-0.29167	0.12	-0.29167	0.12	-0.375
0.122	0.26854	0.122	-0.29167	0.122	-0.375	0.122	-0.41667
0.124	0.26867	0.124	-0.25	0.124	-0.375	0.124	-0.41667
0.126	0.26358	0.126	-0.20833	0.126	-0.33333	0.126	-0.41667
0.128	0.27063	0.128	-0.125	0.128	-0.16667	0.128	-0.29167
0.13	0.27296	0.13	-0.125	0.13	-0.20833	0.13	-0.20833
0.132	0.27421	0.132	0	0.132	-0.16667	0.132	-0.16667
0.134	0.27458	0.134	0	0.134	-0.25	0.134	-0.20833
0.136	0.27579	0.136	0	0.136	-0.125	0.136	-0.29167
0.138	0.2765	0.138	-0.125	0.138	-0.16667	0.138	-0.25
0.14	0.27733	0.14	-0.25	0.14	-0.16667	0.14	-0.33333
0.142	0.27463	0.142	-0.29167	0.142	-0.20833	0.142	-0.29167
0.144	0.27729	0.144	-0.29167	0.144	-0.16667	0.144	-0.33333
0.146	0.27908	0.146	-0.25	0.146	-0.16667	0.146	-0.25
0.148	0.28279	0.148	-0.29167	0.148	-0.20833	0.148	-0.29167
0.15	0.28167	0.15	-0.29167	0.15	-0.25	0.15	-0.25
0.152	0.28113	0.152	-0.16667	0.152	-0.20833	0.152	-0.25
0.154	0.27775	0.154	-0.125	0.154	-0.16667	0.154	-0.20833
0.156	0.28288	0.156	-0.16667	0.156	-0.08333	0.156	-0.25
0.158	0.28388	0.158	-0.29167	0.158	-0.125	0.158	-0.25
0.16	0.28567	0.16	-0.29167	0.16	-0.16667	0.16	-0.16667
0.162	0.2855	0.162	-0.25	0.162	-0.16667	0.162	-0.16667
0.164	0.286	0.164	-0.20833	0.164	-0.16667	0.164	-0.16667
0.166	0.28588	0.166	-0.20833	0.166	-0.125	0.166	-0.33333
0.168	0.28788	0.168	-0.125	0.168	-0.20833	0.168	-0.33333
0.17	0.28758	0.17	-0.20833	0.17	-0.16667	0.17	-0.33333
0.172	0.28717	0.172	-0.25	0.172	-0.20833	0.172	-0.25
0.174	0.28675	0.174	-0.375	0.174	-0.16667	0.174	-0.29167
0.176	0.28825	0.176	-0.375	0.176	-0.20833	0.176	-0.29167
0.178	0.28842	0.178	-0.375	0.178	-0.125	0.178	-0.29167
0.18	0.28729	0.18	-0.29167	0.18	-0.125	0.18	-0.25
0.182	0.28217	0.182	-0.29167	0.182	-0.04167	0.182	-0.29167
0.184	0.28688	0.184	-0.20833	0.184	-0.125	0.184	-0.33333
0.186	0.2895	0.186	-0.25	0.186	-0.125	0.186	-0.375
0.188	0.29029	0.188	-0.25	0.188	-0.20833	0.188	-0.375
0.19	0.28988	0.19	-0.29167	0.19	-0.20833	0.19	-0.33333
0.192	0.29013	0.192	-0.25	0.192	-0.25	0.192	-0.29167
0.194	0.28933	0.194	-0.16667	0.194	-0.25	0.194	-0.29167
0.196	0.28904	0.196	-0.16667	0.196	-0.25	0.196	-0.29167
0.198	0.28821	0.198	-0.16667	0.198	-0.25	0.198	-0.29167
0.2	0.29254	0.2	-0.125	0.2	-0.20833	0.2	-0.20833
0.202	0.294	0.202	-0.16667	0.202	-0.20833	0.202	-0.125
0.204	0.29075	0.204	-0.20833	0.204	-0.20833	0.204	-0.08333
0.206	0.29125	0.206	-0.33333	0.206	-0.25	0.206	-0.16667
0.208	0.29329	0.208	-0.25	0.208	-0.25	0.208	-0.29167
0.21	0.29554	0.21	-0.25	0.21	-0.20833	0.21	-0.29167
0.212	0.29854	0.212	-0.20833	0.212	-0.20833	0.212	-0.25
0.214	0.29821	0.214	-0.33333	0.214	-0.16667	0.214	-0.20833
0.216	0.29721	0.216	-0.33333	0.216	-0.25	0.216	-0.29167
0.218	0.29921	0.218	-0.375	0.218	-0.25	0.218	-0.29167
0.22	0.29829	0.22	-0.29167	0.22	-0.25	0.22	-0.25
0.222	0.30142	0.222	-0.25	0.222	-0.20833	0.222	-0.20833
0.224	0.29967	0.224	-0.20833	0.224	-0.25	0.224	-0.20833
0.226	0.30317	0.226	-0.25	0.226	-0.29167	0.226	-0.29167
0.228	0.30267	0.228	-0.29167	0.228	-0.33333	0.228	-0.33333
0.23	0.302	0.23	-0.29167	0.23	-0.29167	0.23	-0.375
0.232	0.29817	0.232	-0.20833	0.232	-0.20833	0.232	-0.41667
0.234	0.30254	0.234	-0.25	0.234	-0.16667	0.234	-0.375
0.236	0.30442	0.236	-0.25	0.236	-0.16667	0.236	-0.375
0.238	0.30229	0.238	-0.33333	0.238	-0.25	0.238	-0.33333
0.24	0.30067	0.24	-0.33333	0.24	-0.25	0.24	-0.41667
0.242	0.30433	0.242	-0.33333	0.242	-0.25	0.242	-0.33333
0.244	0.30567	0.244	-0.29167	0.244	-0.25	0.244	-0.29167
0.246	0.30642	0.246	-0.29167	0.246	-0.29167	0.246	-0.29167
0.248	0.30229	0.248	-0.375	0.248	-0.33333	0.248	-0.33333
0.25	0.30321	0.25	-0.375	0.25	-0.33333	0.25	-0.375
0.252	0.3045	0.252	-0.29167	0.252	-0.29167	0.252	-0.33333
0.254	0.30204	0.254	-0.16667	0.254	-0.20833	0.254	-0.33333
0.256	0.30413	0.256	-0.08333	0.256	-0.16667	0.256	-0.25
0.258	0.30429	0.258	-0.04167	0.258	-0.08333	0.258	-0.20833
0.26	0.30492	0.26	0	0.26	-0.08333	0.26	-0.20833
0.262	0.30638	0.262	0	0.262	-0.125	0.262	-0.20833
0.264	0.30604	0.264	-0.125	0.264	-0.16667	0.264	-0.20833
0.266	0.30629	0.266	-0.16667	0.266	-0.16667	0.266	-0.20833
0.268	0.30883	0.268	-0.25	0.268	-0.125	0.268	-0.25
0.27	0.31046	0.27	-0.20833	0.27	-0.125	0.27	-0.25
0.272	0.31108	0.272	-0.20833	0.272	-0.16667	0.272	-0.29167
0.274	0.31096	0.274	-0.08333	0.274	-0.16667	0.274	-0.25
0.276	0.31188	0.276	-0.04167	0.276	-0.20833	0.276	-0.16667
0.278	0.31338	0.278	-0.08333	0.278	-0.20833	0.278	-0.16667
0.28	0.31329	0.28	-0.16667	0.28	-0.20833	0.28	-0.16667
0.282	0.31167	0.282	-0.16667	0.282	-0.20833	0.282	-0.25
0.284	0.31538	0.284	-0.20833	0.284	-0.20833	0.284	-0.16667
0.286	0.31754	0.286	-0.25	0.286	-0.16667	0.286	-0.20833
0.288	0.31729	0.288	-0.29167	0.288	-0.125	0.288	-0.25
0.29	0.31821	0.29	-0.16667	0.29	-0.08333	0.29	-0.29167
0.292	0.31763	0.292	-0.20833	0.292	-0.16667	0.292	-0.25
0.294	0.31679	0.294	-0.20833	0.294	-0.20833	0.294	-0.16667
0.296	0.31758	0.296	-0.33333	0.296	-0.20833	0.296	-0.125
0.298	0.31721	0.298	-0.25	0.298	-0.20833	0.298	-0.125
0.3	0.31942	0.3	-0.20833	0.3	-0.16667	0.3	-0.25
0.302	0.31688	0.302	-0.16667	0.302	-0.16667	0.302	-0.29167
0.304	0.31779	0.304	-0.20833	0.304	-0.16667	0.304	-0.41667
0.306	0.31763	0.306	-0.25	0.306	-0.20833	0.306	-0.375
0.308	0.32079	0.308	-0.25	0.308	-0.25	0.308	-0.375
0.31	0.31646	0.31	-0.20833	0.31	-0.25	0.31	-0.29167
0.312	0.31929	0.312	-0.25	0.312	-0.25	0.312	-0.20833
0.314	0.31871	0.314	-0.25	0.314	-0.29167	0.314	-0.20833
0.316	0.31971	0.316	-0.20833	0.316	-0.25	0.316	-0.20833
0.318	0.31996	0.318	-0.16667	0.318	-0.25	0.318	-0.20833
0.32	0.32104	0.32	-0.125	0.32	-0.125	0.32	-0.125
0.322	0.32192	0.322	-0.20833	0.322	-0.08333	0.322	-0.08333
0.324	0.32279	0.324	-0.25	0.324	-0.08333	0.324	-0.125
0.326	0.32283	0.326	-0.29167	0.326	-0.08333	0.326	-0.16667
0.328	0.32317	0.328	-0.29167	0.328	-0.08333	0.328	-0.16667
0.33	0.32363	0.33	-0.20833	0.33	-0.04167	0.33	-0.16667
0.332	0.32129	0.332	-0.125	0.332	-0.125	0.332	-0.20833
0.334	0.32421	0.334	-0.04167	0.334	-0.20833	0.334	-0.20833
0.336	0.32646	0.336	-0.04167	0.336	-0.20833	0.336	-0.125
0.338	0.32617	0.338	-0.125	0.338	-0.20833	0.338	-0.125
0.34	0.32942	0.34	-0.16667	0.34	-0.16667	0.34	-0.20833
0.342	0.32954	0.342	-0.20833	0.342	-0.16667	0.342	-0.25
0.344	0.33238	0.344	-0.20833	0.344	-0.16667	0.344	-0.20833
0.346	0.333	0.346	-0.25	0.346	-0.20833	0.346	-0.16667
0.348	0.33471	0.348	-0.20833	0.348	-0.20833	0.348	-0.20833
0.35	0.33367	0.35	-0.20833	0.35	-0.20833	0.35	-0.29167
0.352	0.33388	0.352	-0.20833	0.352	-0.20833	0.352	-0.29167
0.354	0.33346	0.354	-0.25	0.354	-0.25	0.354	-0.33333
0.356	0.33354	0.356	-0.20833	0.356	-0.25	0.356	-0.29167
0.358	0.33413	0.358	-0.20833	0.358	-0.20833	0.358	-0.33333
0.36	0.32988	0.36	-0.20833	0.36	-0.16667	0.36	-0.29167
0.362	0.33479	0.362	-0.25	0.362	-0.16667	0.362	-0.29167
0.364	0.33479	0.364	-0.25	0.364	-0.16667	0.364	-0.25
0.366	0.33571	0.366	-0.29167	0.366	-0.20833	0.366	-0.20833
0.368	0.33546	0.368	-0.25	0.368	-0.29167	0.368	-0.20833
0.37	0.33554	0.37	-0.25	0.37	-0.33333	0.37	-0.16667
0.372	0.33504	0.372	-0.20833	0.372	-0.33333	0.372	-0.20833
0.374	0.33658	0.374	-0.29167	0.374	-0.16667	0.374	-0.20833
0.376	0.33646	0.376	-0.375	0.376	-0.16667	0.376	-0.25
0.378	0.33708	0.378	-0.33333	0.378	-0.20833	0.378	-0.25
0.38	0.33779	0.38	-0.20833	0.38	-0.25	0.38	-0.29167
0.382	0.33488	0.382	-0.08333	0.382	-0.20833	0.382	-0.29167
0.384	0.33913	0.384	-0.04167	0.384	-0.125	0.384	-0.25
0.386	0.33821	0.386	-0.08333	0.386	-0.125	0.386	-0.16667
0.388	0.33696	0.388	-0.04167	0.388	-0.125	0.388	-0.16667
0.39	0.33754	0.39	-0.08333	0.39	-0.125	0.39	-0.125
0.392	0.33933	0.392	-0.04167	0.392	-0.125	0.392	-0.08333
0.394	0.34213	0.394	-0.125	0.394	-0.16667	0.394	-0.08333
0.396	0.34421	0.396	-0.08333	0.396	-0.16667	0.396	-0.20833
0.398	0.34558	0.398	-0.125	0.398	-0.125	0.398	-0.29167
0.4	0.34854	0.4	-0.125	0.4	-0.125	0.4	-0.25
0.402	0.3475	0.402	-0.16667	0.402	-0.125	0.402	-0.25
0.404	0.34596	0.404	-0.125	0.404	-0.16667	0.404	-0.25
0.406	0.34471	0.406	-0.04167	0.406	-0.125	0.406	-0.33333
0.408	0.34592	0.408	-0.08333	0.408	-0.08333	0.408	-0.33333
0.41	0.34388	0.41	-0.08333	0.41	-0.08333	0.41	-0.33333
0.412	0.34954	0.412	-0.08333	0.412	-0.125	0.412	-0.33333
0.414	0.3505	0.414	0	0.414	-0.20833	0.414	-0.29167
0.416	0.35242	0.416	-0.08333	0.416	-0.20833	0.416	-0.20833
0.418	0.35225	0.418	-0.125	0.418	-0.04167	0.418	-0.08333
0.42	0.35129	0.42	-0.16667	0.42	0	0.42	-0.08333
0.422	0.35308	0.422	-0.125	0.422	-0.08333	0.422	-0.25
0.424	0.353	0.424	-0.16667	0.424	-0.20833	0.424	-0.29167
0.426	0.35742	0.426	-0.16667	0.426	-0.25	0.426	-0.33333
0.428	0.35663	0.428	-0.125	0.428	-0.20833	0.428	-0.25
0.43	0.35967	0.43	-0.08333	0.43	-0.16667	0.43	-0.33333
0.432	0.35692	0.432	-0.04167	0.432	-0.125	0.432	-0.29167
0.434	0.35538	0.434	-0.125	0.434	-0.08333	0.434	-0.29167
0.436	0.35279	0.436	-0.08333	0.436	-0.16667	0.436	-0.29167
0.438	0.34933	0.438	-0.16667	0.438	-0.16667	0.438	-0.33333
0.44	0.3555	0.44	-0.16667	0.44	-0.20833	0.44	-0.33333
0.442	0.3565	0.442	-0.25	0.442	-0.20833	0.442	-0.29167
0.444	0.35679	0.444	-0.20833	0.444	-0.20833	0.444	-0.25
0.446	0.35667	0.446	-0.125	0.446	-0.125	0.446	-0.16667
0.448	0.35708	0.448	-0.04167	0.448	0	0.448	-0.16667
0.45	0.35929	0.45	-0.04167	0.45	-0.08333	0.45	-0.125
0.452	0.35788	0.452	-0.04167	0.452	-0.125	0.452	-0.125
0.454	0.35825	0.454	-0.125	0.454	-0.20833	0.454	-0.125
0.456	0.35833	0.456	-0.16667	0.456	-0.08333	0.456	-0.16667
0.458	0.35979	0.458	-0.20833	0.458	-0.08333	0.458	-0.20833
0.46	0.35571	0.46	-0.125	0.46	-0.04167	0.46	-0.20833
0.462	0.36229	0.462	0	0.462	-0.08333	0.462	-0.25
0.464	0.36504	0.464	0.04167	0.464	-0.04167	0.464	-0.33333
0.466	0.36679	0.466	-0.04167	0.466	-0.08333	0.466	-0.33333
0.468	0.36521	0.468	-0.08333	0.468	-0.125	0.468	-0.33333
0.47	0.36504	0.47	-0.125	0.47	-0.25	0.47	-0.29167
0.472	0.36567	0.472	-0.16667	0.472	-0.20833	0.472	-0.29167
0.474	0.36979	0.474	-0.20833	0.474	-0.16667	0.474	-0.25
0.476	0.37158	0.476	-0.16667	0.476	-0.16667	0.476	-0.25
0.478	0.37142	0.478	-0.08333	0.478	-0.25	0.478	-0.29167
0.48	0.37079	0.48	-0.125	0.48	-0.25	0.48	-0.29167
0.482	0.36867	0.482	-0.20833	0.482	-0.16667	0.482	-0.29167
0.484	0.37196	0.484	-0.25	0.484	-0.16667	0.484	-0.20833
0.486	0.37142	0.486	-0.25	0.486	-0.16667	0.486	-0.20833
0.488	0.37083	0.488	-0.20833	0.488	-0.20833	0.488	-0.20833
0.49	0.37538	0.49	-0.08333	0.49	-0.20833	0.49	-0.25
0.492	0.37604	0.492	-0.08333	0.492	-0.20833	0.492	-0.29167
0.494	0.37763	0.494	-0.08333	0.494	-0.16667	0.494	-0.29167
0.496	0.37792	0.496	-0.20833	0.496	-0.125	0.496	-0.29167
0.498	0.3785	0.498	-0.125	0.498	-0.16667	0.498	-0.25
0.5	0.37621	0.5	-0.16667	0.5	-0.16667	0.5	-0.25
0.502	0.37717	0.502	-0.16667	0.502	-0.20833	0.502	-0.25
0.504	0.38075	0.504	-0.16667	0.504	-0.16667	0.504	-0.16667
0.506	0.38308	0.506	-0.125	0.506	-0.125	0.506	-0.08333
0.508	0.38067	0.508	0	0.508	0	0.508	0.04167
0.51	0.37438	0.51	0	0.51	0.08333	0.51	0
0.512	0.37892	0.512	0.08333	0.512	0.125	0.512	0
0.514	0.38038	0.514	0.08333	0.514	0.04167	0.514	-0.04167
0.516	0.38054	0.516	0.08333	0.516	-0.04167	0.516	0
0.518	0.37883	0.518	0.04167	0.518	-0.08333	0.518	0
0.52	0.38183	0.52	0	0.52	0	0.52	-0.04167
0.522	0.38225	0.522	0	0.522	0.04167	0.522	-0.08333
0.524	0.38354	0.524	0.04167	0.524	0	0.524	-0.125
0.526	0.38279	0.526	0	0.526	0	0.526	-0.125
0.528	0.38479	0.528	0.04167	0.528	0	0.528	-0.125
0.53	0.38688	0.53	0.04167	0.53	0.04167	0.53	-0.16667
0.532	0.3885	0.532	0.125	0.532	-0.04167	0.532	-0.16667
0.534	0.38921	0.534	0.08333	0.534	-0.08333	0.534	-0.125
0.536	0.39092	0.536	0.04167	0.536	-0.08333	0.536	-0.125
0.538	0.3885	0.538	0	0.538	-0.08333	0.538	-0.125
0.54	0.39438	0.54	0	0.54	-0.08333	0.54	-0.20833
0.542	0.39325	0.542	0	0.542	-0.08333	0.542	-0.16667
0.544	0.39554	0.544	0	0.544	-0.04167	0.544	-0.16667
0.546	0.3955	0.546	-0.04167	0.546	0	0.546	-0.125
0.548	0.39896	0.548	-0.08333	0.548	-0.04167	0.548	-0.08333
0.55	0.39779	0.55	-0.08333	0.55	-0.04167	0.55	-0.08333
0.552	0.39946	0.552	-0.08333	0.552	-0.04167	0.552	-0.04167
0.554	0.40063	0.554	-0.04167	0.554	0	0.554	-0.04167
0.556	0.40154	0.556	0	0.556	0	0.556	-0.04167
0.558	0.40229	0.558	0	0.558	0	0.558	-0.125
0.56	0.40246	0.56	-0.04167	0.56	0	0.56	-0.16667
0.562	0.40513	0.562	-0.08333	0.562	0	0.562	-0.125
0.564	0.40338	0.564	-0.125	0.564	0.04167	0.564	-0.08333
0.566	0.39854	0.566	-0.125	0.566	-0.04167	0.566	-0.125
0.568	0.40188	0.568	-0.125	0.568	-0.04167	0.568	-0.16667
0.57	0.40592	0.57	-0.04167	0.57	-0.08333	0.57	-0.16667
0.572	0.4085	0.572	0	0.572	0.04167	0.572	-0.04167
0.574	0.40754	0.574	0.04167	0.574	0.08333	0.574	0.04167
0.576	0.40533	0.576	0.04167	0.576	0.125	0.576	0
0.578	0.40675	0.578	0.04167	0.578	0.125	0.578	-0.08333
0.58	0.40871	0.58	0	0.58	0.125	0.58	-0.125
0.582	0.40921	0.582	0.04167	0.582	0.08333	0.582	-0.08333
0.584	0.40708	0.584	0.08333	0.584	0.08333	0.584	-0.08333
0.586	0.40821	0.586	0.125	0.586	0.08333	0.586	-0.08333
0.588	0.4065	0.588	0.08333	0.588	0.08333	0.588	-0.08333
0.59	0.41071	0.59	0.04167	0.59	0.08333	0.59	-0.04167
0.592	0.41292	0.592	-0.04167	0.592	0.04167	0.592	-0.08333
0.594	0.41433	0.594	-0.04167	0.594	0	0.594	-0.125
0.596	0.41671	0.596	0	0.596	-0.08333	0.596	-0.125
0.598	0.41658	0.598	0	0.598	-0.08333	0.598	-0.125
0.6	0.41804	0.6	0	0.6	0.04167	0.6	-0.125
0.602	0.41892	0.602	-0.04167	0.602	0.08333	0.602	-0.125
0.604	0.42079	0.604	0.04167	0.604	0.04167	0.604	-0.08333
0.606	0.42096	0.606	0.04167	0.606	-0.04167	0.606	-0.04167
0.608	0.42383	0.608	0.08333	0.608	-0.08333	0.608	-0.04167
0.61	0.42321	0.61	0.04167	0.61	-0.08333	0.61	-0.08333
0.612	0.42617	0.612	0	0.612	-0.125	0.612	-0.04167
0.614	0.42696	0.614	0	0.614	-0.08333	0.614	-0.08333
0.616	0.42492	0.616	0	0.616	-0.04167	0.616	-0.08333
0.618	0.43	0.618	0	0.618	0	0.618	-0.125
0.62	0.43058	0.62	0	0.62	0	0.62	-0.125
0.622	0.43171	0.622	0	0.622	-0.04167	0.622	-0.125
0.624	0.43163	0.624	0	0.624	-0.08333	0.624	-0.08333
0.626	0.43213	0.626	-0.08333	0.626	-0.08333	0.626	-0.08333
0.628	0.43333	0.628	-0.125	0.628	-0.04167	0.628	-0.125
0.63	0.43317	0.63	-0.04167	0.63	0.04167	0.63	-0.125
0.632	0.43279	0.632	-0.08333	0.632	0.04167	0.632	-0.125
0.634	0.43425	0.634	0	0.634	0.08333	0.634	-0.08333
0.636	0.43625	0.636	-0.04167	0.636	0.08333	0.636	-0.125
0.638	0.43388	0.638	0.08333	0.638	0.125	0.638	-0.08333
0.64	0.43758	0.64	0.08333	0.64	0.125	0.64	-0.08333
0.642	0.43963	0.642	0.125	0.642	0.125	0.642	-0.08333
0.644	0.44113	0.644	0.08333	0.644	0.16667	0.644	-0.08333
0.646	0.44192	0.646	0.125	0.646	0.20833	0.646	-0.08333
0.648	0.44079	0.648	0.125	0.648	0.25	0.648	-0.04167
0.65	0.44008	0.65	0.125	0.65	0.25	0.65	-0.04167
0.652	0.441	0.652	0.04167	0.652	0.20833	0.652	0.04167
0.654	0.44304	0.654	0.04167	0.654	0.20833	0.654	0
0.656	0.44525	0.656	0.04167	0.656	0.16667	0.656	-0.04167
0.658	0.44567	0.658	0.08333	0.658	0.125	0.658	-0.125
0.66	0.44988	0.66	0.08333	0.66	0.125	0.66	-0.125
0.662	0.45058	0.662	0.20833	0.662	0.125	0.662	-0.125
0.664	0.45263	0.664	0.20833	0.664	0.25	0.664	-0.08333
0.666	0.44713	0.666	0.20833	0.666	0.16667	0.666	-0.04167
0.668	0.45363	0.668	0.08333	0.668	0.08333	0.668	0
0.67	0.45579	0.67	0.16667	0.67	-0.08333	0.67	-0.04167
0.672	0.45771	0.672	0.16667	0.672	-0.04167	0.672	-0.08333
0.674	0.45754	0.674	0.20833	0.674	0.04167	0.674	-0.08333
0.676	0.45842	0.676	0.125	0.676	0.08333	0.676	-0.04167
0.678	0.45946	0.678	0.08333	0.678	0.04167	0.678	-0.08333
0.68	0.46158	0.68	0.08333	0.68	0	0.68	-0.08333
0.682	0.46071	0.682	0.04167	0.682	0	0.682	-0.08333
0.684	0.46038	0.684	0.08333	0.684	0	0.684	0
0.686	0.46096	0.686	0.125	0.686	0	0.686	-0.04167
0.688	0.46392	0.688	0.16667	0.688	0	0.688	-0.04167
0.69	0.46646	0.69	0.125	0.69	0	0.69	-0.125
0.692	0.46838	0.692	0.04167	0.692	0	0.692	-0.16667
0.694	0.46592	0.694	0.04167	0.694	0	0.694	-0.16667
0.696	0.46958	0.696	0.125	0.696	0	0.696	-0.04167
0.698	0.47083	0.698	0.20833	0.698	0.04167	0.698	0.04167
0.7	0.47225	0.7	0.25	0.7	0.08333	0.7	0.08333
0.702	0.47508	0.702	0.20833	0.702	0.20833	0.702	0.04167
0.704	0.47446	0.704	0.16667	0.704	0.16667	0.704	0.08333
0.706	0.47275	0.706	0.16667	0.706	0.125	0.706	0.04167
0.708	0.47225	0.708	0.16667	0.708	0.04167	0.708	0.04167
0.71	0.47563	0.71	0.25	0.71	0.08333	0.71	0
0.712	0.47733	0.712	0.20833	0.712	0.125	0.712	0
0.714	0.47692	0.714	0.25	0.714	0.08333	0.714	0
0.716	0.47313	0.716	0.20833	0.716	0.04167	0.716	0
0.718	0.47892	0.718	0.20833	0.718	0.08333	0.718	0.08333
0.72	0.482	0.72	0.20833	0.72	0.125	0.72	0.08333
0.722	0.48183	0.722	0.16667	0.722	0.125	0.722	0.08333
0.724	0.48392	0.724	0.16667	0.724	0.125	0.724	-0.08333
0.726	0.48471	0.726	0.125	0.726	0.125	0.726	-0.08333
0.728	0.48842	0.728	0.16667	0.728	0.20833	0.728	-0.125
0.73	0.48792	0.73	0.20833	0.73	0.125	0.73	0
0.732	0.4905	0.732	0.20833	0.732	0.125	0.732	0.04167
0.734	0.49167	0.734	0.20833	0.734	0.04167	0.734	0.08333
0.736	0.49304	0.736	0.16667	0.736	0.08333	0.736	0.08333
0.738	0.49229	0.738	0.16667	0.738	0.04167	0.738	0
0.74	0.4925	0.74	0.04167	0.74	0.08333	0.74	0
0.742	0.49504	0.742	0	0.742	0.125	0.742	-0.08333
0.744	0.49158	0.744	-0.04167	0.744	0.125	0.744	-0.125
0.746	0.497	0.746	0.04167	0.746	0.125	0.746	-0.16667
0.748	0.49792	0.748	0.125	0.748	0.125	0.748	-0.125
0.75	0.50092	0.75	0.16667	0.75	0.20833	0.75	-0.08333
0.752	0.50146	0.752	0.25	0.752	0.20833	0.752	-0.04167
0.754	0.50313	0.754	0.25	0.754	0.20833	0.754	-0.08333
0.756	0.50525	0.756	0.20833	0.756	0.16667	0.756	0
0.758	0.50733	0.758	0.16667	0.758	0.16667	0.758	0
0.76	0.508	0.76	0.25	0.76	0.16667	0.76	0.08333
0.762	0.50783	0.762	0.375	0.762	0.16667	0.762	0.08333
0.764	0.50538	0.764	0.375	0.764	0.25	0.764	0.125
0.766	0.50288	0.766	0.29167	0.766	0.20833	0.766	0.08333
0.768	0.50688	0.768	0.25	0.768	0.25	0.768	0.08333
0.77	0.50954	0.77	0.20833	0.77	0.25	0.77	0.08333
0.772	0.50888	0.772	0.20833	0.772	0.29167	0.772	0.125
0.774	0.51267	0.774	0.20833	0.774	0.33333	0.774	0.125
0.776	0.51329	0.776	0.25	0.776	0.33333	0.776	0.08333
0.778	0.51675	0.778	0.29167	0.778	0.33333	0.778	0.04167
0.78	0.51492	0.78	0.20833	0.78	0.29167	0.78	0.125
0.782	0.51796	0.782	0.25	0.782	0.25	0.782	0.16667
0.784	0.51896	0.784	0.20833	0.784	0.25	0.784	0.16667
0.786	0.52	0.786	0.33333	0.786	0.20833	0.786	0.08333
0.788	0.523	0.788	0.33333	0.788	0.16667	0.788	0.08333
0.79	0.52458	0.79	0.33333	0.79	0.16667	0.79	0.08333
0.792	0.52725	0.792	0.33333	0.792	0.25	0.792	0.08333
0.794	0.52342	0.794	0.33333	0.794	0.29167	0.794	0.08333
0.796	0.52621	0.796	0.29167	0.796	0.29167	0.796	0.08333
0.798	0.5295	0.798	0.29167	0.798	0.33333	0.798	0.04167
0.8	0.53142	0.8	0.25	0.8	0.41667	0.8	-0.04167
0.802	0.53546	0.802	0.29167	0.802	0.41667	0.802	0
0.804	0.53538	0.804	0.33333	0.804	0.33333	0.804	0.08333
0.806	0.53625	0.806	0.375	0.806	0.20833	0.806	0.16667
0.808	0.53808	0.808	0.375	0.808	0.25	0.808	0.08333
0.81	0.53996	0.81	0.29167	0.81	0.25	0.81	0
0.812	0.54246	0.812	0.25	0.812	0.29167	0.812	0
0.814	0.54192	0.814	0.29167	0.814	0.25	0.814	0.04167
0.816	0.54271	0.816	0.33333	0.816	0.29167	0.816	0.04167
0.818	0.54217	0.818	0.33333	0.818	0.29167	0.818	0.04167
0.82	0.54458	0.82	0.29167	0.82	0.33333	0.82	0.125
0.822	0.54242	0.822	0.25	0.822	0.29167	0.822	0.125
0.824	0.549	0.824	0.29167	0.824	0.29167	0.824	0.125
0.826	0.55108	0.826	0.33333	0.826	0.29167	0.826	0.08333
0.828	0.55158	0.828	0.375	0.828	0.33333	0.828	0.125
0.83	0.55117	0.83	0.375	0.83	0.41667	0.83	0.16667
0.832	0.55196	0.832	0.375	0.832	0.41667	0.832	0.16667
0.834	0.55542	0.834	0.375	0.834	0.41667	0.834	0.16667
0.836	0.55667	0.836	0.375	0.836	0.375	0.836	0.125
0.838	0.55825	0.838	0.33333	0.838	0.375	0.838	0.16667
0.84	0.55717	0.84	0.33333	0.84	0.33333	0.84	0.16667
0.842	0.55904	0.842	0.375	0.842	0.375	0.842	0.29167
0.844	0.55408	0.844	0.45833	0.844	0.375	0.844	0.25
0.846	0.558	0.846	0.5	0.846	0.45833	0.846	0.25
0.848	0.55988	0.848	0.45833	0.848	0.375	0.848	0.125
0.85	0.56396	0.85	0.375	0.85	0.33333	0.85	0.16667
0.852	0.56529	0.852	0.375	0.852	0.33333	0.852	0.20833
0.854	0.56583	0.854	0.375	0.854	0.33333	0.854	0.16667
0.856	0.5665	0.856	0.45833	0.856	0.33333	0.856	0.125
0.858	0.57017	0.858	0.45833	0.858	0.25	0.858	0.125
0.86	0.57329	0.86	0.41667	0.86	0.29167	0.86	0.20833
0.862	0.57446	0.862	0.375	0.862	0.29167	0.862	0.25
0.864	0.57492	0.864	0.33333	0.864	0.29167	0.864	0.20833
0.866	0.577	0.866	0.375	0.866	0.33333	0.866	0.08333
0.868	0.57917	0.868	0.375	0.868	0.33333	0.868	0
0.87	0.58096	0.87	0.375	0.87	0.33333	0.87	-0.04167
0.872	0.57813	0.872	0.375	0.872	0.25	0.872	0
0.874	0.58413	0.874	0.375	0.874	0.33333	0.874	0.04167
0.876	0.58679	0.876	0.41667	0.876	0.33333	0.876	0.08333
0.878	0.58767	0.878	0.41667	0.878	0.41667	0.878	0.125
0.88	0.58838	0.88	0.45833	0.88	0.41667	0.88	0.08333
0.882	0.59063	0.882	0.375	0.882	0.45833	0.882	0.125
0.884	0.59258	0.884	0.33333	0.884	0.41667	0.884	0.16667
0.886	0.59446	0.886	0.375	0.886	0.33333	0.886	0.20833
0.888	0.59688	0.888	0.41667	0.888	0.33333	0.888	0.16667
0.89	0.59813	0.89	0.54167	0.89	0.33333	0.89	0.16667
0.892	0.59717	0.892	0.54167	0.892	0.33333	0.892	0.16667
0.894	0.59379	0.894	0.58333	0.894	0.33333	0.894	0.20833
0.896	0.59813	0.896	0.54167	0.896	0.33333	0.896	0.20833
0.898	0.60404	0.898	0.5	0.898	0.41667	0.898	0.16667
0.9	0.60717	0.9	0.54167	0.9	0.41667	0.9	0.16667
0.902	0.60633	0.902	0.54167	0.902	0.45833	0.902	0.16667
0.904	0.60613	0.904	0.5	0.904	0.5	0.904	0.20833
0.906	0.60579	0.906	0.41667	0.906	0.5	0.906	0.20833
0.908	0.60963	0.908	0.45833	0.908	0.5	0.908	0.16667
0.91	0.60996	0.91	0.5	0.91	0.41667	0.91	0.16667
0.912	0.60925	0.912	0.5	0.912	0.41667	0.912	0.20833
0.914	0.61158	0.914	0.45833	0.914	0.375	0.914	0.25
0.916	0.61354	0.916	0.45833	0.916	0.41667	0.916	0.29167
0.918	0.61663	0.918	0.5	0.918	0.5	0.918	0.25
0.92	0.61975	0.92	0.45833	0.92	0.5	0.92	0.16667
0.922	0.61942	0.922	0.41667	0.922	0.5	0.922	0.16667
0.924	0.62488	0.924	0.5	0.924	0.45833	0.924	0.16667
0.926	0.6245	0.926	0.54167	0.926	0.54167	0.926	0.33333
0.928	0.6245	0.928	0.54167	0.928	0.45833	0.928	0.33333
0.93	0.62658	0.93	0.45833	0.93	0.41667	0.93	0.33333
0.932	0.63196	0.932	0.5	0.932	0.29167	0.932	0.20833
0.934	0.63563	0.934	0.54167	0.934	0.375	0.934	0.20833
0.936	0.6375	0.936	0.54167	0.936	0.41667	0.936	0.16667
0.938	0.63792	0.938	0.54167	0.938	0.54167	0.938	0.20833
0.94	0.63863	0.94	0.54167	0.94	0.54167	0.94	0.20833
0.942	0.64092	0.942	0.45833	0.942	0.58333	0.942	0.16667
0.944	0.643	0.944	0.41667	0.944	0.5	0.944	0.20833
0.946	0.64454	0.946	0.41667	0.946	0.45833	0.946	0.125
0.948	0.64613	0.948	0.41667	0.948	0.41667	0.948	0.20833
0.95	0.64379	0.95	0.41667	0.95	0.41667	0.95	0.125
0.952	0.64992	0.952	0.45833	0.952	0.54167	0.952	0.20833
0.954	0.65204	0.954	0.58333	0.954	0.58333	0.954	0.25
0.956	0.65367	0.956	0.625	0.956	0.66667	0.956	0.29167
0.958	0.65538	0.958	0.54167	0.958	0.625	0.958	0.29167
0.96	0.65796	0.96	0.54167	0.96	0.58333	0.96	0.20833
0.962	0.66017	0.962	0.54167	0.962	0.5	0.962	0.20833
0.964	0.6625	0.964	0.625	0.964	0.41667	0.964	0.25
0.966	0.66333	0.966	0.625	0.966	0.41667	0.966	0.33333
0.968	0.66467	0.968	0.625	0.968	0.5	0.968	0.375
0.97	0.66654	0.97	0.54167	0.97	0.58333	0.97	0.375
0.972	0.66442	0.972	0.54167	0.972	0.58333	0.972	0.33333
0.974	0.67008	0.974	0.5	0.974	0.54167	0.974	0.25
0.976	0.66954	0.976	0.54167	0.976	0.5	0.976	0.20833
0.978	0.67142	0.978	0.5	0.978	0.54167	0.978	0.20833
0.98	0.67233	0.98	0.54167	0.98	0.54167	0.98	0.20833
0.982	0.67588	0.982	0.58333	0.982	0.54167	0.982	0.25
0.984	0.678	0.984	0.625	0.984	0.54167	0.984	0.29167
0.986	0.68175	0.986	0.66667	0.986	0.58333	0.986	0.33333
0.988	0.68467	0.988	0.625	0.988	0.625	0.988	0.25
0.99	0.68713	0.99	0.58333	0.99	0.54167	0.99	0.20833
0.992	0.68708	0.992	0.54167	0.992	0.5	0.992	0.16667
0.994	0.688	0.994	0.58333	0.994	0.45833	0.994	0.25
0.996	0.69229	0.996	0.625	0.996	0.54167	0.996	0.29167
0.998	0.69788	0.998	0.58333	0.998	0.58333	0.998	0.375
1	0.69554	1	0.58333	1	0.58333	1	0.33333
1.002	0.70092	1.002	0.625	1.002	0.54167	1.002	0.33333
1.004	0.70113	1.004	0.70833	1.004	0.5	1.004	0.25
1.006	0.70504	1.006	0.75	1.006	0.45833	1.006	0.25
1.008	0.70708	1.008	0.70833	1.008	0.5	1.008	0.29167
1.01	0.70858	1.01	0.66667	1.01	0.54167	1.01	0.33333
1.012	0.71175	1.012	0.66667	1.012	0.625	1.012	0.33333
1.014	0.71096	1.014	0.625	1.014	0.70833	1.014	0.33333
1.016	0.71308	1.016	0.625	1.016	0.79167	1.016	0.41667
1.018	0.71396	1.018	0.66667	1.018	0.83333	1.018	0.5
1.02	0.71883	1.02	0.83333	1.02	0.79167	1.02	0.54167
1.022	0.71675	1.022	0.875	1.022	0.75	1.022	0.54167
1.024	0.72004	1.024	0.83333	1.024	0.75	1.024	0.5
1.026	0.72267	1.026	0.79167	1.026	0.79167	1.026	0.45833
1.028	0.72575	1.028	0.83333	1.028	0.91667	1.028	0.5
1.03	0.73025	1.03	0.875	1.03	0.91667	1.03	0.58333
1.032	0.73004	1.032	0.83333	1.032	0.91667	1.032	0.66667
1.034	0.73146	1.034	0.75	1.034	0.875	1.034	0.66667
1.036	0.73354	1.036	0.75	1.036	0.95833	1.036	0.625
1.038	0.73608	1.038	0.79167	1.038	0.95833	1.038	0.58333
1.04	0.73792	1.04	0.91667	1.04	0.91667	1.04	0.58333
1.042	0.73908	1.042	0.95833	1.042	0.83333	1.042	0.58333
1.044	0.74292	1.044	0.91667	1.044	0.79167	1.044	0.54167
1.046	0.74642	1.046	0.83333	1.046	0.75	1.046	0.5
1.048	0.74763	1.048	0.75	1.048	0.79167	1.048	0.54167
1.05	0.74296	1.05	0.83333	1.05	0.83333	1.05	0.58333
1.052	0.74833	1.052	0.875	1.052	0.91667	1.052	0.58333
1.054	0.75333	1.054	0.91667	1.054	0.875	1.054	0.54167
1.056	0.75783	1.056	0.875	1.056	0.875	1.056	0.45833
1.058	0.76067	1.058	0.875	1.058	0.79167	1.058	0.45833
1.06	0.76392	1.06	0.91667	1.06	0.875	1.06	0.45833
1.062	0.76688	1.062	0.875	1.062	0.83333	1.062	0.5
1.064	0.76975	1.064	0.875	1.064	0.875	1.064	0.58333
1.066	0.77175	1.066	0.83333	1.066	0.875	1.066	0.58333
1.068	0.7745	1.068	0.83333	1.068	0.91667	1.068	0.58333
1.07	0.77638	1.07	0.83333	1.07	0.95833	1.07	0.45833
1.072	0.77838	1.072	0.79167	1.072	0.91667	1.072	0.41667
1.074	0.77913	1.074	0.83333	1.074	1	1.074	0.41667
1.076	0.78075	1.076	0.83333	1.076	0.91667	1.076	0.5
1.078	0.77958	1.078	0.875	1.078	0.91667	1.078	0.54167
1.08	0.78538	1.08	0.95833	1.08	0.875	1.08	0.54167
1.082	0.78996	1.082	1.04167	1.082	0.95833	1.082	0.58333
1.084	0.79196	1.084	1.08333	1.084	1	1.084	0.58333
1.086	0.79579	1.086	1.04167	1.086	1.04167	1.086	0.625
1.088	0.79554	1.088	1	1.088	1.08333	1.088	0.625
1.09	0.79633	1.09	1	1.09	1.08333	1.09	0.66667
1.092	0.7985	1.092	1	1.092	1.04167	1.092	0.70833
1.094	0.80333	1.094	1	1.094	1	1.094	0.66667
1.096	0.80675	1.096	1	1.096	1.04167	1.096	0.625
1.098	0.80517	1.098	1.04167	1.098	1.08333	1.098	0.625
1.1	0.80313	1.1	1.04167	1.1	1.08333	1.1	0.66667
1.102	0.80825	1.102	1.04167	1.102	1	1.102	0.75
1.104	0.81288	1.104	1.04167	1.104	1	1.104	0.70833
1.106	0.81304	1.106	0.95833	1.106	1.08333	1.106	0.625
1.108	0.81442	1.108	1	1.108	1.125	1.108	0.625
1.11	0.81642	1.11	0.95833	1.11	1.125	1.11	0.625
1.112	0.82075	1.112	1	1.112	1	1.112	0.70833
1.114	0.82333	1.114	0.95833	1.114	1	1.114	0.66667
1.116	0.82642	1.116	0.91667	1.116	0.875	1.116	0.66667
1.118	0.828	1.118	0.91667	1.118	0.91667	1.118	0.625
1.12	0.83158	1.12	0.875	1.12	0.95833	1.12	0.625
1.122	0.83333	1.122	0.875	1.122	1.04167	1.122	0.66667
1.124	0.83529	1.124	0.91667	1.124	1	1.124	0.70833
1.126	0.8375	1.126	0.91667	1.126	0.95833	1.126	0.75
1.128	0.83817	1.128	0.95833	1.128	0.95833	1.128	0.66667
1.13	0.84467	1.13	0.95833	1.13	1.04167	1.13	0.66667
1.132	0.84871	1.132	1	1.132	1.04167	1.132	0.66667
1.134	0.85033	1.134	1	1.134	1	1.134	0.75
1.136	0.85138	1.136	1	1.136	0.95833	1.136	0.66667
1.138	0.853	1.138	1	1.138	0.95833	1.138	0.66667
1.14	0.85471	1.14	1.08333	1.14	1	1.14	0.70833
1.142	0.85896	1.142	1.16667	1.142	1.08333	1.142	0.875
1.144	0.86179	1.144	1.20833	1.144	1.16667	1.144	0.91667
1.146	0.865	1.146	1.16667	1.146	1.29167	1.146	0.91667
1.148	0.86879	1.148	1.08333	1.148	1.29167	1.148	0.875
1.15	0.86604	1.15	1.125	1.15	1.25	1.15	0.83333
1.152	0.87425	1.152	1.125	1.152	1.20833	1.152	0.83333
1.154	0.87483	1.154	1.20833	1.154	1.25	1.154	0.83333
1.156	0.87808	1.156	1.16667	1.156	1.25	1.156	0.83333
1.158	0.87929	1.158	1.20833	1.158	1.20833	1.158	0.875
1.16	0.88321	1.16	1.25	1.16	1.125	1.16	0.875
1.162	0.88496	1.162	1.25	1.162	1.16667	1.162	0.875
1.164	0.88358	1.164	1.16667	1.164	1.20833	1.164	0.83333
1.166	0.88638	1.166	1.08333	1.166	1.16667	1.166	0.83333
1.168	0.89038	1.168	1.08333	1.168	1.125	1.168	0.83333
1.17	0.89375	1.17	1.125	1.17	1.125	1.17	0.83333
1.172	0.89554	1.172	1.20833	1.172	1.20833	1.172	0.79167
1.174	0.89658	1.174	1.25	1.174	1.25	1.174	0.83333
1.176	0.90238	1.176	1.16667	1.176	1.29167	1.176	0.875
1.178	0.90188	1.178	1.125	1.178	1.29167	1.178	0.91667
1.18	0.90775	1.18	1.08333	1.18	1.33333	1.18	0.875
1.182	0.91167	1.182	1.29167	1.182	1.20833	1.182	0.875
1.184	0.91175	1.184	1.20833	1.184	1.20833	1.184	0.91667
1.186	0.91579	1.186	1.20833	1.186	1.20833	1.186	1
1.188	0.91733	1.188	1.08333	1.188	1.29167	1.188	1
1.19	0.91971	1.19	1.125	1.19	1.33333	1.19	1
1.192	0.92325	1.192	1.16667	1.192	1.375	1.192	1
1.194	0.92579	1.194	1.16667	1.194	1.375	1.194	1
1.196	0.93071	1.196	1.20833	1.196	1.375	1.196	1
1.198	0.93088	1.198	1.16667	1.198	1.33333	1.198	0.95833
1.2	0.93367	1.2	1.20833	1.2	1.375	1.2	0.91667
1.202	0.93613	1.202	1.20833	1.202	1.375	1.202	0.95833
1.204	0.93829	1.204	1.29167	1.204	1.375	1.204	0.95833
1.206	0.935	1.206	1.33333	1.206	1.45833	1.206	1.04167
1.208	0.94029	1.208	1.29167	1.208	1.5	1.208	1.08333
1.21	0.94483	1.21	1.25	1.21	1.54167	1.21	1.125
1.212	0.94829	1.212	1.20833	1.212	1.5	1.212	1.125
1.214	0.95067	1.214	1.25	1.214	1.45833	1.214	1.08333
1.216	0.95463	1.216	1.20833	1.216	1.45833	1.216	1.125
1.218	0.956	1.218	1.25	1.218	1.5	1.218	1.16667
1.22	0.95688	1.22	1.25	1.22	1.54167	1.22	1.16667
1.222	0.95646	1.222	1.29167	1.222	1.5	1.222	1.16667
1.224	0.95983	1.224	1.20833	1.224	1.5	1.224	1.16667
1.226	0.96525	1.226	1.20833	1.226	1.45833	1.226	1.20833
1.228	0.96538	1.228	1.25	1.228	1.5	1.228	1.16667
1.23	0.96992	1.23	1.375	1.23	1.45833	1.23	1.08333
1.232	0.97233	1.232	1.33333	1.232	1.54167	1.232	1
1.234	0.97308	1.234	1.29167	1.234	1.54167	1.234	1.08333
1.236	0.97613	1.236	1.25	1.236	1.58333	1.236	1.125
1.238	0.97625	1.238	1.29167	1.238	1.54167	1.238	1.20833
1.24	0.98067	1.24	1.29167	1.24	1.54167	1.24	1.16667
1.242	0.98392	1.242	1.29167	1.242	1.45833	1.242	1.20833
1.244	0.98633	1.244	1.29167	1.244	1.5	1.244	1.20833
1.246	0.98683	1.246	1.29167	1.246	1.58333	1.246	1.25
1.248	0.99175	1.248	1.25	1.248	1.625	1.248	1.25
1.25	0.996	1.25	1.20833	1.25	1.58333	1.25	1.29167
1.252	1	1.252	1.25	1.252	1.54167	1.252	1.25
1.254	1.00013	1.254	1.33333	1.254	1.58333	1.254	1.25
1.256	0.99746	1.256	1.375	1.256	1.66667	1.256	1.20833
1.258	1.00525	1.258	1.45833	1.258	1.79167	1.258	1.29167
1.26	1.01121	1.26	1.375	1.26	1.79167	1.26	1.25
1.262	1.01392	1.262	1.375	1.262	1.75	1.262	1.20833
1.264	1.01704	1.264	1.20833	1.264	1.70833	1.264	1.16667
1.266	1.0195	1.266	1.25	1.266	1.75	1.266	1.25
1.268	1.02358	1.268	1.25	1.268	1.79167	1.268	1.375
1.27	1.02354	1.27	1.45833	1.27	1.83333	1.27	1.41667
1.272	1.02404	1.272	1.54167	1.272	1.875	1.272	1.54167
1.274	1.02529	1.274	1.58333	1.274	1.95833	1.274	1.5
1.276	1.02842	1.276	1.54167	1.276	1.91667	1.276	1.54167
1.278	1.02779	1.278	1.45833	1.278	1.875	1.278	1.41667
1.28	1.03629	1.28	1.375	1.28	1.91667	1.28	1.45833
1.282	1.04096	1.282	1.375	1.282	1.83333	1.282	1.5
1.284	1.04317	1.284	1.41667	1.284	1.875	1.284	1.54167
1.286	1.04258	1.286	1.54167	1.286	1.79167	1.286	1.54167
1.288	1.04288	1.288	1.5	1.288	1.95833	1.288	1.5
1.29	1.04367	1.29	1.5	1.29	2	1.29	1.5
1.292	1.04917	1.292	1.5	1.292	2.08333	1.292	1.54167
1.294	1.05196	1.294	1.54167	1.294	2	1.294	1.58333
1.296	1.05613	1.296	1.58333	1.296	1.95833	1.296	1.54167
1.298	1.05854	1.298	1.625	1.298	1.91667	1.298	1.5
1.3	1.06079	1.3	1.625	1.3	1.91667	1.3	1.5
1.302	1.06213	1.302	1.58333	1.302	1.95833	1.302	1.58333
1.304	1.06271	1.304	1.54167	1.304	1.95833	1.304	1.625
1.306	1.06238	1.306	1.54167	1.306	1.95833	1.306	1.625
1.308	1.06842	1.308	1.5	1.308	1.91667	1.308	1.54167
1.31	1.07213	1.31	1.54167	1.31	1.875	1.31	1.58333
1.312	1.07608	1.312	1.5	1.312	1.91667	1.312	1.58333
1.314	1.08117	1.314	1.54167	1.314	1.875	1.314	1.66667
1.316	1.08529	1.316	1.58333	1.316	1.95833	1.316	1.625
1.318	1.08704	1.318	1.58333	1.318	2.04167	1.318	1.625
1.32	1.08679	1.32	1.625	1.32	2.16667	1.32	1.625
1.322	1.08971	1.322	1.58333	1.322	2.16667	1.322	1.58333
1.324	1.09379	1.324	1.58333	1.324	2.16667	1.324	1.625
1.326	1.09842	1.326	1.58333	1.326	2.125	1.326	1.66667
1.328	1.10167	1.328	1.54167	1.328	2.16667	1.328	1.75
1.33	1.10333	1.33	1.66667	1.33	2.08333	1.33	1.75
1.332	1.10671	1.332	1.75	1.332	2.16667	1.332	1.75
1.334	1.10588	1.334	1.83333	1.334	2.16667	1.334	1.83333
1.336	1.11113	1.336	1.79167	1.336	2.29167	1.336	1.91667
1.338	1.11488	1.338	1.70833	1.338	2.29167	1.338	1.95833
1.34	1.11608	1.34	1.79167	1.34	2.29167	1.34	2
1.342	1.12079	1.342	1.75	1.342	2.29167	1.342	2
1.344	1.12446	1.344	1.83333	1.344	2.29167	1.344	2
1.346	1.12863	1.346	1.75	1.346	2.29167	1.346	1.875
1.348	1.13354	1.348	1.875	1.348	2.33333	1.348	1.875
1.35	1.13392	1.35	1.79167	1.35	2.29167	1.35	1.91667
1.352	1.13383	1.352	1.79167	1.352	2.33333	1.352	1.95833
1.354	1.13321	1.354	1.70833	1.354	2.29167	1.354	1.91667
1.356	1.13458	1.356	1.75	1.356	2.41667	1.356	1.91667
1.358	1.14238	1.358	1.70833	1.358	2.5	1.358	2
1.36	1.14671	1.36	1.66667	1.36	2.54167	1.36	2.04167
1.362	1.14671	1.362	1.625	1.362	2.45833	1.362	2.125
1.364	1.14996	1.364	1.58333	1.364	2.33333	1.364	2.125
1.366	1.1525	1.366	1.625	1.366	2.29167	1.366	2.16667
1.368	1.15446	1.368	1.625	1.368	2.33333	1.368	2.125
1.37	1.15513	1.37	1.70833	1.37	2.375	1.37	2.125
1.372	1.15758	1.372	1.70833	1.372	2.41667	1.372	2.08333
1.374	1.16479	1.374	1.70833	1.374	2.45833	1.374	2.08333
1.376	1.17617	1.376	1.66667	1.376	2.5	1.376	2.125
1.378	1.18571	1.378	1.58333	1.378	2.5	1.378	2.16667
1.38	1.194	1.38	1.58333	1.38	2.54167	1.38	2.16667
1.382	1.19513	1.382	1.58333	1.382	2.5	1.382	2.16667
1.384	1.19342	1.384	1.625	1.384	2.5	1.384	2.20833
1.386	1.19675	1.386	1.66667	1.386	2.5	1.386	2.20833
1.388	1.20133	1.388	1.79167	1.388	2.54167	1.388	2.16667
1.39	1.20358	1.39	1.83333	1.39	2.54167	1.39	2.125
1.392	1.20779	1.392	1.875	1.392	2.54167	1.392	2.16667
1.394	1.21267	1.394	1.875	1.394	2.54167	1.394	2.20833
1.396	1.22783	1.396	1.91667	1.396	2.66667	1.396	2.29167
1.398	1.23988	1.398	1.95833	1.398	2.79167	1.398	2.33333
1.4	1.24413	1.4	1.875	1.4	3	1.4	2.41667
1.402	1.23621	1.402	1.875	1.402	2.91667	1.402	2.375
1.404	1.23175	1.404	1.875	1.404	2.875	1.404	2.41667
1.406	1.22813	1.406	2	1.406	2.83333	1.406	2.41667
1.408	1.23371	1.408	2	1.408	2.875	1.408	2.41667
1.41	1.23479	1.41	1.95833	1.41	2.83333	1.41	2.45833
1.412	1.23942	1.412	1.875	1.412	2.79167	1.412	2.45833
1.414	1.24283	1.414	1.91667	1.414	2.875	1.414	2.54167
1.416	1.24758	1.416	2	1.416	2.91667	1.416	2.5
1.418	1.24904	1.418	2.04167	1.418	2.83333	1.418	2.5
1.42	1.25488	1.42	2.08333	1.42	2.83333	1.42	2.54167
1.422	1.26029	1.422	2	1.422	2.83333	1.422	2.625
1.424	1.26508	1.424	2	1.424	2.91667	1.424	2.70833
1.426	1.26933	1.426	2	1.426	2.91667	1.426	2.66667
1.428	1.276	1.428	2.04167	1.428	2.95833	1.428	2.66667
1.43	1.28454	1.43	2.08333	1.43	2.95833	1.43	2.625
1.432	1.29208	1.432	2	1.432	2.95833	1.432	2.66667
1.434	1.29167	1.434	1.95833	1.434	2.95833	1.434	2.58333
1.436	1.3025	1.436	1.91667	1.436	2.95833	1.436	2.66667
1.438	1.31908	1.438	1.95833	1.438	3.08333	1.438	2.70833
1.44	1.34158	1.44	1.95833	1.44	3.125	1.44	2.75
1.442	1.35838	1.442	1.95833	1.442	3.16667	1.442	2.75
1.444	1.3645	1.444	1.95833	1.444	3.125	1.444	2.70833
1.446	1.35617	1.446	2	1.446	3.125	1.446	2.75
1.448	1.34854	1.448	2	1.448	3.16667	1.448	2.75
1.45	1.33604	1.45	2.08333	1.45	3.08333	1.45	2.79167
1.452	1.34367	1.452	2.08333	1.452	3.04167	1.452	2.875
1.454	1.35121	1.454	2.125	1.454	3.08333	1.454	2.875
1.456	1.36346	1.456	2.16667	1.456	3.20833	1.456	2.875
1.458	1.35338	1.458	2.29167	1.458	3.29167	1.458	2.79167
1.46	1.34513	1.46	2.29167	1.46	3.33333	1.46	2.79167
1.462	1.33571	1.462	2.20833	1.462	3.29167	1.462	2.875
1.464	1.35617	1.464	2.16667	1.464	3.375	1.464	3
1.466	1.37783	1.466	2.20833	1.466	3.33333	1.466	3.04167
1.468	1.38783	1.468	2.16667	1.468	3.33333	1.468	3.04167
1.47	1.38871	1.47	2.16667	1.47	3.29167	1.47	3.08333
1.472	1.38383	1.472	2.16667	1.472	3.33333	1.472	3.125
1.474	1.38921	1.474	2.20833	1.474	3.33333	1.474	3.20833
1.476	1.39604	1.476	2.20833	1.476	3.33333	1.476	3.16667
1.478	1.40254	1.478	2.29167	1.478	3.33333	1.478	3.20833
1.48	1.40479	1.48	2.33333	1.48	3.375	1.48	3.125
1.482	1.40425	1.482	2.33333	1.482	3.375	1.482	3.16667
1.484	1.3995	1.484	2.29167	1.484	3.375	1.484	3.16667
1.486	1.41171	1.486	2.29167	1.486	3.33333	1.486	3.20833
1.488	1.42163	1.488	2.33333	1.488	3.375	1.488	3.16667
1.49	1.42775	1.49	2.25	1.49	3.41667	1.49	3.25
1.492	1.42138	1.492	2.20833	1.492	3.5	1.492	3.29167
1.494	1.41363	1.494	2.20833	1.494	3.5	1.494	3.33333
1.496	1.40958	1.496	2.16667	1.496	3.5	1.496	3.25
1.498	1.41004	1.498	2.20833	1.498	3.45833	1.498	3.25
1.5	1.41317	1.5	2.08333	1.5	3.41667	1.5	3.29167
1.502	1.41542	1.502	2.16667	1.502	3.41667	1.502	3.25
1.504	1.42092	1.504	2.25	1.504	3.45833	1.504	3.29167
1.506	1.42258	1.506	2.375	1.506	3.5	1.506	3.29167
1.508	1.42433	1.508	2.41667	1.508	3.5	1.508	3.41667
1.51	1.42788	1.51	2.25	1.51	3.5	1.51	3.45833
1.512	1.42792	1.512	2.25	1.512	3.5	1.512	3.5
1.514	1.43663	1.514	2.29167	1.514	3.5	1.514	3.45833
1.516	1.44113	1.516	2.33333	1.516	3.54167	1.516	3.41667
1.518	1.44492	1.518	2.33333	1.518	3.625	1.518	3.41667
1.52	1.45192	1.52	2.375	1.52	3.79167	1.52	3.5
1.522	1.45658	1.522	2.5	1.522	3.79167	1.522	3.625
1.524	1.46171	1.524	2.58333	1.524	3.79167	1.524	3.66667
1.526	1.46567	1.526	2.5	1.526	3.79167	1.526	3.66667
1.528	1.46688	1.528	2.54167	1.528	3.83333	1.528	3.75
1.53	1.48104	1.53	2.5	1.53	3.83333	1.53	3.75
1.532	1.4895	1.532	2.625	1.532	3.79167	1.532	3.79167
1.534	1.49467	1.534	2.66667	1.534	3.83333	1.534	3.66667
1.536	1.49508	1.536	2.70833	1.536	3.875	1.536	3.66667
1.538	1.49629	1.538	2.625	1.538	3.875	1.538	3.625
1.54	1.50004	1.54	2.625	1.54	3.91667	1.54	3.66667
1.542	1.50492	1.542	2.625	1.542	3.95833	1.542	3.70833
1.544	1.51233	1.544	2.66667	1.544	4.04167	1.544	3.83333
1.546	1.51542	1.546	2.625	1.546	4.04167	1.546	3.79167
1.548	1.52104	1.548	2.625	1.548	4	1.548	3.83333
1.55	1.52433	1.55	2.58333	1.55	3.95833	1.55	3.79167
1.552	1.53129	1.552	2.54167	1.552	4.04167	1.552	3.91667
1.554	1.53392	1.554	2.54167	1.554	4.16667	1.554	3.875
1.556	1.53567	1.556	2.625	1.556	4.20833	1.556	3.91667
1.558	1.53808	1.558	2.66667	1.558	4.16667	1.558	3.91667
1.56	1.53913	1.56	2.58333	1.56	4.08333	1.56	4.04167
1.562	1.53904	1.562	2.54167	1.562	4.16667	1.562	4
1.564	1.54746	1.564	2.66667	1.564	4.16667	1.564	4
1.566	1.55638	1.566	2.75	1.566	4.16667	1.566	4
1.568	1.55925	1.568	2.79167	1.568	4.08333	1.568	4.08333
1.57	1.56025	1.57	2.66667	1.57	4.04167	1.57	4.04167
1.572	1.56542	1.572	2.70833	1.572	4.125	1.572	4.08333
1.574	1.57392	1.574	2.70833	1.574	4.16667	1.574	4.08333
1.576	1.58325	1.576	2.79167	1.576	4.20833	1.576	4.16667
1.578	1.58558	1.578	2.75	1.578	4.25	1.578	4.08333
1.58	1.58483	1.58	2.79167	1.58	4.20833	1.58	4.08333
1.582	1.58379	1.582	2.70833	1.582	4.33333	1.582	4.125
1.584	1.58283	1.584	2.79167	1.584	4.33333	1.584	4.25
1.586	1.58679	1.586	2.79167	1.586	4.41667	1.586	4.33333
1.588	1.58817	1.588	2.79167	1.588	4.375	1.588	4.45833
1.59	1.58842	1.59	2.75	1.59	4.45833	1.59	4.45833
1.592	1.59467	1.592	2.75	1.592	4.41667	1.592	4.45833
1.594	1.59933	1.594	2.83333	1.594	4.41667	1.594	4.375
1.596	1.60642	1.596	2.875	1.596	4.33333	1.596	4.41667
1.598	1.61942	1.598	2.875	1.598	4.45833	1.598	4.45833
1.6	1.63421	1.6	2.91667	1.6	4.5	1.6	4.5
1.602	1.64413	1.602	2.875	1.602	4.54167	1.602	4.5
1.604	1.64983	1.604	3	1.604	4.58333	1.604	4.54167
1.606	1.65479	1.606	2.91667	1.606	4.54167	1.606	4.5
1.608	1.66504	1.608	3	1.608	4.58333	1.608	4.54167
1.61	1.67054	1.61	2.875	1.61	4.54167	1.61	4.54167
1.612	1.66863	1.612	3	1.612	4.625	1.612	4.58333
1.614	1.67375	1.614	2.95833	1.614	4.625	1.614	4.625
1.616	1.681	1.616	2.95833	1.616	4.66667	1.616	4.625
1.618	1.692	1.618	2.875	1.618	4.58333	1.618	4.58333
1.62	1.6955	1.62	2.875	1.62	4.58333	1.62	4.54167
1.622	1.70183	1.622	2.875	1.622	4.625	1.622	4.54167
1.624	1.70725	1.624	2.91667	1.624	4.70833	1.624	4.58333
1.626	1.71833	1.626	2.875	1.626	4.66667	1.626	4.58333
1.628	1.71817	1.628	2.95833	1.628	4.625	1.628	4.70833
1.63	1.71975	1.63	2.95833	1.63	4.625	1.63	4.70833
1.632	1.81363	1.632	3.04167	1.632	4.75	1.632	4.70833
1.634	1.84938	1.634	3.04167	1.634	4.70833	1.634	4.625
1.636	1.85979	1.636	3.125	1.636	4.70833	1.636	4.70833
1.638	1.79633	1.638	3.08333	1.638	4.66667	1.638	4.79167
1.64	1.77167	1.64	3.08333	1.64	4.75	1.64	4.83333
1.642	1.77075	1.642	3	1.642	4.875	1.642	4.83333
1.644	1.75671	1.644	3.08333	1.644	4.91667	1.644	4.875
1.646	1.74546	1.646	3.04167	1.646	4.91667	1.646	4.95833
1.648	1.74592	1.648	3.04167	1.648	4.95833	1.648	5.04167
1.65	1.73788	1.65	3.08333	1.65	5.04167	1.65	5.08333
1.652	1.75258	1.652	3.16667	1.652	5.08333	1.652	5.04167
1.654	1.75946	1.654	3.25	1.654	5	1.654	5.08333
1.656	1.75667	1.656	3.25	1.656	4.95833	1.656	5.04167
1.658	1.76083	1.658	3.20833	1.658	5	1.658	5.125
1.66	1.75917	1.66	3.20833	1.66	5.04167	1.66	5.08333
1.662	1.76075	1.662	3.20833	1.662	5.08333	1.662	5.125
1.664	1.76467	1.664	3.29167	1.664	5.04167	1.664	5.16667
1.666	1.77	1.666	3.33333	1.666	5.16667	1.666	5.25
1.668	1.78846	1.668	3.41667	1.668	5.16667	1.668	5.25
1.67	1.79008	1.67	3.375	1.67	5.20833	1.67	5.16667
1.672	1.81358	1.672	3.29167	1.672	5.125	1.672	5.16667
1.674	1.80829	1.674	3.16667	1.674	5.125	1.674	5.20833
1.676	1.82196	1.676	3.20833	1.676	5.16667	1.676	5.29167
1.678	1.81138	1.678	3.25	1.678	5.125	1.678	5.33333
1.68	1.82042	1.68	3.25	1.68	5.125	1.68	5.33333
1.682	1.82217	1.682	3.20833	1.682	5.16667	1.682	5.33333
1.684	1.83267	1.684	3.29167	1.684	5.25	1.684	5.29167
1.686	1.83608	1.686	3.33333	1.686	5.29167	1.686	5.33333
1.688	1.836	1.688	3.33333	1.688	5.33333	1.688	5.33333
1.69	1.83321	1.69	3.33333	1.69	5.375	1.69	5.375
1.692	1.84013	1.692	3.33333	1.692	5.375	1.692	5.45833
1.694	1.85963	1.694	3.375	1.694	5.375	1.694	5.54167
1.696	1.86117	1.696	3.33333	1.696	5.45833	1.696	5.58333
1.698	1.86413	1.698	3.375	1.698	5.58333	1.698	5.58333
1.7	1.86738	1.7	3.375	1.7	5.54167	1.7	5.54167
1.702	1.87429	1.702	3.375	1.702	5.41667	1.702	5.5
1.704	1.87913	1.704	3.33333	1.704	5.33333	1.704	5.5
1.706	1.87454	1.706	3.29167	1.706	5.45833	1.706	5.54167
1.708	1.90313	1.708	3.33333	1.708	5.5	1.708	5.625
1.71	1.91183	1.71	3.375	1.71	5.625	1.71	5.625
1.712	1.91517	1.712	3.45833	1.712	5.5	1.712	5.66667
1.714	1.89783	1.714	3.45833	1.714	5.54167	1.714	5.625
1.716	1.91696	1.716	3.5	1.716	5.45833	1.716	5.66667
1.718	1.92254	1.718	3.41667	1.718	5.58333	1.718	5.66667
1.72	1.93421	1.72	3.41667	1.72	5.58333	1.72	5.79167
1.722	1.94392	1.722	3.41667	1.722	5.58333	1.722	5.83333
1.724	1.96579	1.724	3.5	1.724	5.5	1.724	5.83333
1.726	1.97904	1.726	3.5	1.726	5.625	1.726	5.79167
1.728	1.96967	1.728	3.54167	1.728	5.66667	1.728	5.75
1.73	1.95879	1.73	3.54167	1.73	5.70833	1.73	5.83333
1.732	1.95858	1.732	3.54167	1.732	5.70833	1.732	5.875
1.734	1.96558	1.734	3.54167	1.734	5.75	1.734	5.875
1.736	1.977	1.736	3.54167	1.736	5.875	1.736	5.79167
1.738	1.98675	1.738	3.54167	1.738	5.95833	1.738	5.79167
1.74	2.00829	1.74	3.54167	1.74	6	1.74	5.875
1.742	2.01513	1.742	3.58333	1.742	5.875	1.742	5.91667
1.744	2.01908	1.744	3.58333	1.744	5.70833	1.744	5.95833
1.746	2.00308	1.746	3.58333	1.746	5.625	1.746	5.95833
1.748	2.00979	1.748	3.54167	1.748	5.70833	1.748	6.04167
1.75	2.01854	1.75	3.58333	1.75	5.79167	1.75	6.125
1.752	2.02571	1.752	3.54167	1.752	5.875	1.752	6.25
1.754	2.032	1.754	3.58333	1.754	5.875	1.754	6.25
1.756	2.03733	1.756	3.625	1.756	5.875	1.756	6.16667
1.758	2.04521	1.758	3.66667	1.758	5.875	1.758	6.04167
1.76	2.05971	1.76	3.625	1.76	5.875	1.76	6
1.762	2.07058	1.762	3.58333	1.762	5.875	1.762	6.04167
1.764	2.07863	1.764	3.66667	1.764	5.875	1.764	6.125
1.766	2.07688	1.766	3.70833	1.766	5.91667	1.766	6.20833
1.768	2.09796	1.768	3.75	1.768	5.95833	1.768	6.25
1.77	2.11279	1.77	3.70833	1.77	6	1.77	6.25
1.772	2.12438	1.772	3.79167	1.772	6.08333	1.772	6.33333
1.774	2.13588	1.774	3.83333	1.774	6.16667	1.774	6.375
1.776	2.14513	1.776	3.95833	1.776	6.20833	1.776	6.41667
1.778	2.14854	1.778	3.95833	1.778	6.20833	1.778	6.41667
1.78	2.13521	1.78	3.91667	1.78	6.20833	1.78	6.45833
1.782	2.14663	1.782	3.91667	1.782	6.16667	1.782	6.5
1.784	2.16358	1.784	3.91667	1.784	6.16667	1.784	6.5
1.786	2.17004	1.786	4	1.786	6.125	1.786	6.5
1.788	2.1775	1.788	3.95833	1.788	6.16667	1.788	6.5
1.79	2.18029	1.79	4	1.79	6.25	1.79	6.5
1.792	2.19638	1.792	3.95833	1.792	6.29167	1.792	6.54167
1.794	2.20542	1.794	4	1.794	6.375	1.794	6.54167
1.796	2.213	1.796	3.91667	1.796	6.33333	1.796	6.58333
1.798	2.22079	1.798	4	1.798	6.33333	1.798	6.54167
1.8	2.23013	1.8	3.95833	1.8	6.33333	1.8	6.625
1.802	2.23892	1.802	4.08333	1.802	6.29167	1.802	6.70833
1.804	2.24979	1.804	4.04167	1.804	6.29167	1.804	6.75
1.806	2.25725	1.806	4.04167	1.806	6.20833	1.806	6.70833
1.808	2.26729	1.808	4.04167	1.808	6.25	1.808	6.625
1.81	2.27746	1.81	4.08333	1.81	6.29167	1.81	6.625
1.812	2.28792	1.812	4.08333	1.812	6.375	1.812	6.70833
1.814	2.30121	1.814	4.125	1.814	6.33333	1.814	6.83333
1.816	2.31196	1.816	4.16667	1.816	6.33333	1.816	6.875
1.818	2.34346	1.818	4.25	1.818	6.375	1.818	6.875
1.82	2.38308	1.82	4.29167	1.82	6.45833	1.82	6.83333
1.822	2.41896	1.822	4.29167	1.822	6.5	1.822	6.875
1.824	2.43838	1.824	4.29167	1.824	6.5	1.824	6.875
1.826	2.45713	1.826	4.29167	1.826	6.5	1.826	6.79167
1.828	2.46658	1.828	4.33333	1.828	6.5	1.828	6.70833
1.83	2.47558	1.83	4.33333	1.83	6.5	1.83	6.70833
1.832	2.50833	1.832	4.20833	1.832	6.54167	1.832	6.83333
1.834	2.51983	1.834	4.20833	1.834	6.54167	1.834	7
1.836	2.52404	1.836	4.25	1.836	6.58333	1.836	7.04167
1.838	2.53563	1.838	4.375	1.838	6.625	1.838	6.95833
1.84	2.57371	1.84	4.41667	1.84	6.66667	1.84	6.95833
1.842	2.60379	1.842	4.45833	1.842	6.70833	1.842	6.95833
1.844	2.60225	1.844	4.45833	1.844	6.70833	1.844	7.08333
1.846	2.59617	1.846	4.375	1.846	6.75	1.846	7.08333
1.848	2.60279	1.848	4.33333	1.848	6.79167	1.848	7.125
1.85	2.60788	1.85	4.33333	1.85	6.83333	1.85	7.20833
1.852	2.59963	1.852	4.45833	1.852	6.875	1.852	7.20833
1.854	2.60071	1.854	4.5	1.854	6.875	1.854	7.29167
1.856	2.59817	1.856	4.5	1.856	6.79167	1.856	7.25
1.858	2.604	1.858	4.5	1.858	6.75	1.858	7.33333
1.86	2.61063	1.86	4.58333	1.86	6.70833	1.86	7.33333
1.862	2.64629	1.862	4.70833	1.862	6.79167	1.862	7.375
1.864	2.68546	1.864	4.625	1.864	6.83333	1.864	7.375
1.866	2.70683	1.866	4.54167	1.866	6.95833	1.866	7.33333
1.868	2.69421	1.868	4.5	1.868	7.04167	1.868	7.29167
1.87	2.69825	1.87	4.58333	1.87	7.125	1.87	7.33333
1.872	2.71475	1.872	4.66667	1.872	7.04167	1.872	7.375
1.874	2.73829	1.874	4.66667	1.874	7	1.874	7.45833
1.876	2.75538	1.876	4.625	1.876	6.95833	1.876	7.375
1.878	2.77796	1.878	4.54167	1.878	7	1.878	7.33333
1.88	2.79971	1.88	4.625	1.88	7.04167	1.88	7.33333
1.882	2.81308	1.882	4.66667	1.882	7.08333	1.882	7.41667
1.884	2.81763	1.884	4.79167	1.884	7.08333	1.884	7.5
1.886	2.82179	1.886	4.70833	1.886	7.08333	1.886	7.41667
1.888	2.83267	1.888	4.75	1.888	7.08333	1.888	7.375
1.89	2.84667	1.89	4.75	1.89	7.125	1.89	7.375
1.892	2.85533	1.892	4.83333	1.892	7.125	1.892	7.41667
1.894	2.86529	1.894	4.83333	1.894	7.08333	1.894	7.41667
1.896	2.86025	1.896	4.79167	1.896	7.08333	1.896	7.45833
1.898	2.85317	1.898	4.83333	1.898	7	1.898	7.54167
1.9	2.84954	1.9	4.91667	1.9	7.04167	1.9	7.625
1.902	2.85538	1.902	4.95833	1.902	7.125	1.902	7.66667
1.904	2.87233	1.904	5	1.904	7.29167	1.904	7.66667
1.906	2.88863	1.906	5.04167	1.906	7.29167	1.906	7.70833
1.908	2.89979	1.908	5.08333	1.908	7.25	1.908	7.75
1.91	2.9105	1.91	5.04167	1.91	7.25	1.91	7.91667
1.912	2.91908	1.912	5	1.912	7.33333	1.912	7.875
1.914	2.92813	1.914	5	1.914	7.41667	1.914	7.875
1.916	2.93721	1.916	5.04167	1.916	7.41667	1.916	7.83333
1.918	2.93658	1.918	5.04167	1.918	7.375	1.918	7.875
1.92	2.94892	1.92	5.04167	1.92	7.375	1.92	7.91667
1.922	2.96638	1.922	5.04167	1.922	7.33333	1.922	7.95833
1.924	2.89038	1.924	5.16667	1.924	7.375	1.924	8
1.926	2.8555	1.926	5.20833	1.926	7.41667	1.926	7.95833
1.928	2.83333	1.928	5.25	1.928	7.54167	1.928	7.91667
1.93	2.90708	1.93	5.16667	1.93	7.625	1.93	7.95833
1.932	2.93625	1.932	5.25	1.932	7.58333	1.932	8.08333
1.934	2.94917	1.934	5.29167	1.934	7.54167	1.934	8.08333
1.936	2.96583	1.936	5.29167	1.936	7.54167	1.936	8.125
1.938	2.98542	1.938	5.25	1.938	7.58333	1.938	8.125
1.94	2.99625	1.94	5.20833	1.94	7.66667	1.94	8.125
1.942	3.00542	1.942	5.25	1.942	7.66667	1.942	8.16667
1.944	3.01333	1.944	5.25	1.944	7.66667	1.944	8.125
1.946	3.02167	1.946	5.29167	1.946	7.625	1.946	8.125
1.948	3.03458	1.948	5.33333	1.948	7.625	1.948	8.08333
1.95	3.03917	1.95	5.45833	1.95	7.625	1.95	8.04167
1.952	3.04542	1.952	5.45833	1.952	7.70833	1.952	8.08333
1.954	3.05083	1.954	5.54167	1.954	7.75	1.954	8.08333
1.956	3.055	1.956	5.54167	1.956	7.75	1.956	8.08333
1.958	3.05	1.958	5.625	1.958	7.66667	1.958	8.125
1.96	3.04417	1.96	5.58333	1.96	7.625	1.96	8.16667
1.962	3.0525	1.962	5.58333	1.962	7.625	1.962	8.29167
1.964	3.06167	1.964	5.625	1.964	7.70833	1.964	8.33333
1.966	3.06792	1.966	5.75	1.966	7.83333	1.966	8.33333
1.968	3.07792	1.968	5.75	1.968	7.95833	1.968	8.29167
1.97	3.09125	1.97	5.75	1.97	7.95833	1.97	8.25
1.972	3.11125	1.972	5.70833	1.972	8	1.972	8.25
1.974	3.11458	1.974	5.79167	1.974	8.04167	1.974	8.33333
1.976	3.1275	1.976	5.95833	1.976	8.08333	1.976	8.45833
1.978	3.14292	1.978	6.04167	1.978	8.125	1.978	8.45833
1.98	3.15167	1.98	6.08333	1.98	8.08333	1.98	8.375
1.982	3.16125	1.982	6	1.982	8.08333	1.982	8.33333
1.984	3.17292	1.984	6	1.984	8.04167	1.984	8.41667
1.986	3.19042	1.986	6.04167	1.986	8.125	1.986	8.5
1.988	3.20958	1.988	6	1.988	8.20833	1.988	8.5
1.99	3.22375	1.99	6	1.99	8.25	1.99	8.45833
1.992	3.23667	1.992	6	1.992	8.20833	1.992	8.54167
1.994	3.24917	1.994	6	1.994	8.20833	1.994	8.625
1.996	3.25667	1.996	6.04167	1.996	8.25	1.996	8.75
1.998	3.27542	1.998	6.04167	1.998	8.20833	1.998	8.70833
2	3.295	2	6.125	2	8	2	8.625
1.998	3.00917	1.998	5.83333	1.998	7.83333	1.998	8.29167
1.996	2.83542	1.996	5.58333	1.996	7.70833	1.996	8.04167
1.994	2.78375	1.994	5.375	1.994	7.58333	1.994	7.83333
1.992	2.74	1.992	5.25	1.992	7.375	1.992	7.66667
1.99	2.70542	1.99	5.20833	1.99	7.16667	1.99	7.5
1.988	2.67625	1.988	5.125	1.988	7.04167	1.988	7.33333
1.986	2.64417	1.986	5.08333	1.986	6.83333	1.986	7.25
1.984	2.61292	1.984	5.04167	1.984	6.75	1.984	7.16667
1.982	2.57875	1.982	5	1.982	6.625	1.982	7.08333
1.98	2.55208	1.98	4.875	1.98	6.70833	1.98	6.875
1.978	2.525	1.978	4.70833	1.978	6.54167	1.978	6.79167
1.976	2.50042	1.976	4.625	1.976	6.45833	1.976	6.625
1.974	2.47375	1.974	4.54167	1.974	6.25	1.974	6.54167
1.972	2.45417	1.972	4.45833	1.972	6.20833	1.972	6.375
1.97	2.42417	1.97	4.33333	1.97	6.04167	1.97	6.29167
1.968	2.40083	1.968	4.25	1.968	5.875	1.968	6.20833
1.966	2.37542	1.966	4.16667	1.966	5.70833	1.966	6.04167
1.964	2.35167	1.964	4.16667	1.964	5.54167	1.964	5.875
1.962	2.32792	1.962	4.08333	1.962	5.41667	1.962	5.66667
1.96	2.305	1.96	4.04167	1.96	5.29167	1.96	5.54167
1.958	2.28292	1.958	3.875	1.958	5.20833	1.958	5.5
1.956	2.26208	1.956	3.83333	1.956	5.20833	1.956	5.41667
1.954	2.23917	1.954	3.75	1.954	5.08333	1.954	5.33333
1.952	2.21583	1.952	3.75	1.952	5	1.952	5.16667
1.95	2.19333	1.95	3.70833	1.95	4.83333	1.95	5.08333
1.948	2.17042	1.948	3.66667	1.948	4.83333	1.948	4.91667
1.946	2.15042	1.946	3.58333	1.946	4.75	1.946	4.83333
1.944	2.1325	1.944	3.54167	1.944	4.70833	1.944	4.70833
1.942	2.11125	1.942	3.5	1.942	4.58333	1.942	4.625
1.94	2.09292	1.94	3.45833	1.94	4.45833	1.94	4.5
1.938	2.07167	1.938	3.41667	1.938	4.375	1.938	4.41667
1.936	2.05083	1.936	3.375	1.936	4.20833	1.936	4.41667
1.934	2.02917	1.934	3.29167	1.934	4.125	1.934	4.33333
1.932	2.01292	1.932	3.16667	1.932	4	1.932	4.33333
1.93	1.99958	1.93	3.08333	1.93	4	1.93	4.16667
1.928	1.98208	1.928	3.08333	1.928	3.95833	1.928	4.16667
1.926	1.9625	1.926	3.08333	1.926	4	1.926	4.04167
1.924	1.93917	1.924	3.08333	1.924	3.875	1.924	4
1.922	1.91958	1.922	3.04167	1.922	3.875	1.922	3.875
1.92	1.90042	1.92	3	1.92	3.70833	1.92	3.79167
1.918	1.88583	1.918	2.91667	1.918	3.66667	1.918	3.75
1.916	1.87292	1.916	2.91667	1.916	3.54167	1.916	3.75
1.914	1.85458	1.914	2.875	1.914	3.54167	1.914	3.66667
1.912	1.83167	1.912	2.875	1.912	3.54167	1.912	3.58333
1.91	1.82125	1.91	2.83333	1.91	3.45833	1.91	3.5
1.908	1.81792	1.908	2.75	1.908	3.41667	1.908	3.5
1.906	1.82375	1.906	2.70833	1.906	3.33333	1.906	3.45833
1.904	1.81917	1.904	2.70833	1.904	3.33333	1.904	3.41667
1.902	1.80875	1.902	2.70833	1.902	3.25	1.902	3.375
1.9	1.79333	1.9	2.66667	1.9	3.20833	1.9	3.25
1.898	1.78125	1.898	2.5	1.898	3.08333	1.898	3.16667
1.896	1.765	1.896	2.45833	1.896	2.95833	1.896	3.04167
1.894	1.75333	1.894	2.41667	1.894	2.83333	1.894	3.08333
1.892	1.73292	1.892	2.33333	1.892	2.83333	1.892	3.04167
1.89	1.71458	1.89	2.375	1.89	2.83333	1.89	3.04167
1.888	1.69708	1.888	2.45833	1.888	2.83333	1.888	2.95833
1.886	1.68042	1.886	2.58333	1.886	2.70833	1.886	2.875
1.884	1.66667	1.884	2.45833	1.884	2.625	1.884	2.79167
1.882	1.65083	1.882	2.20833	1.882	2.625	1.882	2.70833
1.88	1.64083	1.88	2.125	1.88	2.66667	1.88	2.70833
1.878	1.62958	1.878	2.125	1.878	2.625	1.878	2.66667
1.876	1.61833	1.876	2.16667	1.876	2.58333	1.876	2.66667
1.874	1.60125	1.874	2.08333	1.874	2.54167	1.874	2.58333
1.872	1.5775	1.872	2.04167	1.872	2.54167	1.872	2.54167
1.87	1.56042	1.87	2.04167	1.87	2.41667	1.87	2.45833
1.868	1.54417	1.868	1.95833	1.868	2.33333	1.868	2.375
1.866	1.53958	1.866	1.95833	1.866	2.25	1.866	2.375
1.864	1.52542	1.864	1.79167	1.864	2.25	1.864	2.375
1.862	1.51542	1.862	1.83333	1.862	2.25	1.862	2.45833
1.86	1.50458	1.86	1.83333	1.86	2.25	1.86	2.375
1.858	1.49208	1.858	1.875	1.858	2.20833	1.858	2.375
1.856	1.46833	1.856	1.83333	1.856	2.16667	1.856	2.33333
1.854	1.44125	1.854	1.70833	1.854	2.16667	1.854	2.25
1.852	1.41292	1.852	1.70833	1.852	2.16667	1.852	2.25
1.85	1.39458	1.85	1.625	1.85	2.125	1.85	2.125
1.848	1.38125	1.848	1.625	1.848	2.04167	1.848	2.16667
1.846	1.36958	1.846	1.58333	1.846	2	1.846	2.08333
1.844	1.36333	1.844	1.54167	1.844	2	1.844	2.08333
1.842	1.34917	1.842	1.5	1.842	1.95833	1.842	2
1.84	1.33708	1.84	1.41667	1.84	1.91667	1.84	1.91667
1.838	1.32333	1.838	1.45833	1.838	1.875	1.838	1.875
1.836	1.31542	1.836	1.375	1.836	1.83333	1.836	1.83333
1.834	1.30583	1.834	1.375	1.834	1.70833	1.834	1.79167
1.832	1.295	1.832	1.375	1.832	1.70833	1.832	1.70833
1.83	1.28208	1.83	1.375	1.83	1.66667	1.83	1.66667
1.828	1.27083	1.828	1.41667	1.828	1.75	1.828	1.54167
1.826	1.26125	1.826	1.29167	1.826	1.66667	1.826	1.54167
1.824	1.24708	1.824	1.25	1.824	1.66667	1.824	1.54167
1.822	1.2375	1.822	1.125	1.822	1.58333	1.822	1.54167
1.82	1.22917	1.82	1.20833	1.82	1.54167	1.82	1.54167
1.818	1.22042	1.818	1.20833	1.818	1.45833	1.818	1.5
1.816	1.21042	1.816	1.20833	1.816	1.41667	1.816	1.54167
1.814	1.195	1.814	1.16667	1.814	1.375	1.814	1.54167
1.812	1.18583	1.812	1.125	1.812	1.33333	1.812	1.5
1.81	1.17875	1.81	1.08333	1.81	1.33333	1.81	1.54167
1.808	1.16708	1.808	1.08333	1.808	1.29167	1.808	1.45833
1.806	1.15708	1.806	1.125	1.806	1.29167	1.806	1.41667
1.804	1.14542	1.804	1.16667	1.804	1.29167	1.804	1.33333
1.802	1.13625	1.802	1.08333	1.802	1.33333	1.802	1.29167
1.8	1.13292	1.8	1.08333	1.8	1.375	1.8	1.29167
1.798	1.12375	1.798	1.04167	1.798	1.33333	1.798	1.29167
1.796	1.11542	1.796	1.08333	1.796	1.33333	1.796	1.29167
1.794	1.09917	1.794	1.08333	1.794	1.29167	1.794	1.29167
1.792	1.09	1.792	1.125	1.792	1.33333	1.792	1.25
1.79	1.07875	1.79	1.125	1.79	1.29167	1.79	1.29167
1.788	1.07167	1.788	1.04167	1.788	1.29167	1.788	1.25
1.786	1.05792	1.786	0.95833	1.786	1.20833	1.786	1.25
1.784	1.04625	1.784	0.91667	1.784	1.25	1.784	1.20833
1.782	1.03833	1.782	0.95833	1.782	1.25	1.782	1.20833
1.78	1.02917	1.78	0.91667	1.78	1.25	1.78	1.16667
1.778	1.02208	1.778	0.83333	1.778	1.16667	1.778	1.08333
1.776	1.01208	1.776	0.79167	1.776	1.08333	1.776	1
1.774	1.00333	1.774	0.79167	1.774	1	1.774	0.95833
1.772	0.99708	1.772	0.75	1.772	0.95833	1.772	0.875
1.77	0.98917	1.77	0.70833	1.77	0.875	1.77	0.83333
1.768	0.98167	1.768	0.625	1.768	0.83333	1.768	0.75
1.766	0.97583	1.766	0.66667	1.766	0.83333	1.766	0.79167
1.764	0.96583	1.764	0.58333	1.764	0.875	1.764	0.83333
1.762	0.95833	1.762	0.58333	1.762	0.83333	1.762	0.875
1.76	0.95125	1.76	0.5	1.76	0.75	1.76	0.83333
1.758	0.94042	1.758	0.54167	1.758	0.75	1.758	0.83333
1.756	0.93167	1.756	0.58333	1.756	0.875	1.756	0.75
1.754	0.92417	1.754	0.625	1.754	0.875	1.754	0.79167
1.752	0.91583	1.752	0.54167	1.752	0.91667	1.752	0.75
1.75	0.90542	1.75	0.54167	1.75	0.83333	1.75	0.79167
1.748	0.89583	1.748	0.58333	1.748	0.875	1.748	0.70833
1.746	0.89	1.746	0.625	1.746	0.79167	1.746	0.70833
1.744	0.88583	1.744	0.625	1.744	0.75	1.744	0.625
1.742	0.8775	1.742	0.58333	1.742	0.66667	1.742	0.66667
1.74	0.86708	1.74	0.5	1.74	0.66667	1.74	0.625
1.738	0.85958	1.738	0.45833	1.738	0.625	1.738	0.70833
1.736	0.84958	1.736	0.41667	1.736	0.625	1.736	0.66667
1.734	0.8425	1.734	0.54167	1.734	0.625	1.734	0.625
1.732	0.83667	1.732	0.58333	1.732	0.66667	1.732	0.58333
1.73	0.82917	1.73	0.58333	1.73	0.70833	1.73	0.58333
1.728	0.82458	1.728	0.58333	1.728	0.66667	1.728	0.625
1.726	0.82583	1.726	0.58333	1.726	0.66667	1.726	0.625
1.724	0.83458	1.724	0.5	1.724	0.58333	1.724	0.58333
1.722	0.845	1.722	0.45833	1.722	0.54167	1.722	0.54167
1.72	0.84833	1.72	0.41667	1.72	0.5	1.72	0.58333
1.718	0.84625	1.718	0.54167	1.718	0.5	1.718	0.58333
1.716	0.8425	1.716	0.45833	1.716	0.54167	1.716	0.625
1.714	0.83542	1.714	0.41667	1.714	0.54167	1.714	0.5
1.712	0.83	1.712	0.33333	1.712	0.5	1.712	0.5
1.71	0.825	1.71	0.41667	1.71	0.41667	1.71	0.41667
1.708	0.81667	1.708	0.375	1.708	0.375	1.708	0.41667
1.706	0.81083	1.706	0.375	1.706	0.375	1.706	0.375
1.704	0.80667	1.704	0.29167	1.704	0.375	1.704	0.41667
1.702	0.80125	1.702	0.29167	1.702	0.375	1.702	0.375
1.7	0.79583	1.7	0.29167	1.7	0.375	1.7	0.375
1.698	0.79167	1.698	0.29167	1.698	0.375	1.698	0.33333
1.696	0.78625	1.696	0.29167	1.696	0.375	1.696	0.375
1.694	0.78125	1.694	0.25	1.694	0.375	1.694	0.33333
1.692	0.765	1.692	0.33333	1.692	0.375	1.692	0.375
1.69	0.74917	1.69	0.29167	1.69	0.375	1.69	0.33333
1.688	0.74167	1.688	0.33333	1.688	0.375	1.688	0.41667
1.686	0.74	1.686	0.16667	1.686	0.33333	1.686	0.33333
1.684	0.74083	1.684	0.125	1.684	0.25	1.684	0.33333
1.682	0.73625	1.682	0.125	1.682	0.25	1.682	0.25
1.68	0.73208	1.68	0.125	1.68	0.25	1.68	0.20833
1.678	0.7275	1.678	0.20833	1.678	0.25	1.678	0.25
1.676	0.72083	1.676	0.16667	1.676	0.20833	1.676	0.25
1.674	0.71125	1.674	0.29167	1.674	0.20833	1.674	0.29167
1.672	0.70958	1.672	0.29167	1.672	0.25	1.672	0.20833
1.67	0.70792	1.67	0.29167	1.67	0.29167	1.67	0.16667
1.668	0.70375	1.668	0.20833	1.668	0.29167	1.668	0.16667
1.666	0.69583	1.666	0.16667	1.666	0.29167	1.666	0.16667
1.664	0.68792	1.664	0.16667	1.664	0.25	1.664	0.16667
1.662	0.685	1.662	0.16667	1.662	0.25	1.662	0.16667
1.66	0.68292	1.66	0.16667	1.66	0.25	1.66	0.16667
1.658	0.67417	1.658	0.16667	1.658	0.25	1.658	0.16667
1.656	0.66875	1.656	0.16667	1.656	0.20833	1.656	0.16667
1.654	0.66125	1.654	0.16667	1.654	0.16667	1.654	0.20833
1.652	0.66792	1.652	0.125	1.652	0.16667	1.652	0.20833
1.65	0.67208	1.65	0.125	1.65	0.16667	1.65	0.16667
1.648	0.68292	1.648	0.04167	1.648	0.16667	1.648	0.125
1.646	0.68167	1.646	0.04167	1.646	0.08333	1.646	0.04167
1.644	0.67583	1.644	-0.04167	1.644	0	1.644	0
1.642	0.67417	1.642	-0.04167	1.642	-0.04167	1.642	0
1.64	0.67292	1.64	0	1.64	0	1.64	0.04167
1.638	0.67833	1.638	0.04167	1.638	0.04167	1.638	0.04167
1.636	0.6675	1.636	0	1.636	0	1.636	-0.04167
1.634	0.65917	1.634	-0.04167	1.634	0	1.634	-0.04167
1.632	0.64917	1.632	-0.125	1.632	0.04167	1.632	-0.04167
1.63	0.64625	1.63	-0.125	1.63	0.08333	1.63	-0.04167
1.628	0.63583	1.628	-0.20833	1.628	0	1.628	-0.04167
1.626	0.63042	1.626	-0.125	1.626	-0.08333	1.626	-0.04167
1.624	0.6225	1.624	0	1.624	-0.125	1.624	-0.04167
1.622	0.6125	1.622	-0.04167	1.622	-0.08333	1.622	-0.08333
1.62	0.59417	1.62	-0.125	1.62	-0.04167	1.62	0
1.618	0.57333	1.618	-0.20833	1.618	-0.04167	1.618	0
1.616	0.55917	1.616	-0.125	1.616	-0.04167	1.616	0.04167
1.614	0.55625	1.614	-0.04167	1.614	-0.08333	1.614	-0.04167
1.612	0.54958	1.612	0	1.612	0	1.612	-0.04167
1.61	0.54958	1.61	0	1.61	-0.04167	1.61	0
1.608	0.54083	1.608	0	1.608	0.04167	1.608	0.04167
1.606	0.5425	1.606	-0.08333	1.606	0.04167	1.606	0.04167
1.604	0.54	1.604	-0.20833	1.604	0.04167	1.604	-0.04167
1.602	0.53667	1.602	-0.20833	1.602	-0.04167	1.602	-0.125
1.6	0.53292	1.6	-0.16667	1.6	-0.08333	1.6	-0.08333
1.598	0.53208	1.598	-0.08333	1.598	-0.04167	1.598	-0.08333
1.596	0.52958	1.596	-0.08333	1.596	0	1.596	-0.125
1.594	0.52417	1.594	-0.08333	1.594	0.08333	1.594	-0.16667
1.592	0.52208	1.592	0	1.592	0.04167	1.592	-0.125
1.59	0.56333	1.59	-0.125	1.59	0.04167	1.59	-0.04167
1.588	0.60292	1.588	-0.08333	1.588	-0.04167	1.588	-0.04167
1.586	0.63292	1.586	-0.20833	1.586	-0.04167	1.586	-0.125
1.584	0.63083	1.584	-0.16667	1.584	-0.08333	1.584	-0.16667
1.582	0.665	1.582	-0.20833	1.582	-0.20833	1.582	-0.20833
1.58	0.68	1.58	-0.25	1.58	-0.25	1.58	-0.20833
1.578	0.67833	1.578	-0.25	1.578	-0.25	1.578	-0.25
1.576	0.64292	1.576	-0.29167	1.576	-0.20833	1.576	-0.25
1.574	0.62292	1.574	-0.29167	1.574	-0.20833	1.574	-0.29167
1.572	0.61125	1.572	-0.33333	1.572	-0.25	1.572	-0.33333
1.57	0.605	1.57	-0.29167	1.57	-0.29167	1.57	-0.33333
1.568	0.59292	1.568	-0.25	1.568	-0.16667	1.568	-0.29167
1.566	0.57625	1.566	-0.25	1.566	-0.20833	1.566	-0.20833
1.564	0.55833	1.564	-0.33333	1.564	-0.16667	1.564	-0.20833
1.562	0.5425	1.562	-0.29167	1.562	-0.29167	1.562	-0.16667
1.56	0.53333	1.56	-0.25	1.56	-0.29167	1.56	-0.125
1.558	0.51625	1.558	-0.20833	1.558	-0.29167	1.558	-0.125
1.556	0.50625	1.556	-0.25	1.556	-0.29167	1.556	-0.16667
1.554	0.4975	1.554	-0.20833	1.554	-0.25	1.554	-0.25
1.552	0.49	1.552	-0.16667	1.552	-0.25	1.552	-0.20833
1.55	0.48042	1.55	-0.16667	1.55	-0.29167	1.55	-0.20833
1.548	0.47542	1.548	-0.20833	1.548	-0.25	1.548	-0.25
1.546	0.47125	1.546	-0.25	1.546	-0.25	1.546	-0.33333
1.544	0.46583	1.544	-0.25	1.544	-0.125	1.544	-0.33333
1.542	0.45917	1.542	-0.25	1.542	-0.125	1.542	-0.25
1.54	0.4525	1.54	-0.29167	1.54	-0.16667	1.54	-0.20833
1.538	0.44875	1.538	-0.29167	1.538	-0.25	1.538	-0.25
1.536	0.44208	1.536	-0.33333	1.536	-0.25	1.536	-0.29167
1.534	0.42667	1.534	-0.33333	1.534	-0.29167	1.534	-0.20833
1.532	0.41958	1.532	-0.29167	1.532	-0.29167	1.532	-0.125
1.53	0.41542	1.53	-0.25	1.53	-0.375	1.53	-0.08333
1.528	0.43125	1.528	-0.16667	1.528	-0.25	1.528	-0.125
1.526	0.445	1.526	-0.125	1.526	-0.25	1.526	-0.125
1.524	0.45208	1.524	-0.16667	1.524	-0.20833	1.524	-0.16667
1.522	0.4575	1.522	-0.29167	1.522	-0.375	1.522	-0.29167
1.52	0.46875	1.52	-0.45833	1.52	-0.45833	1.52	-0.45833
1.518	0.475	1.518	-0.5	1.518	-0.58333	1.518	-0.5
1.516	0.48167	1.516	-0.5	1.516	-0.58333	1.516	-0.5
1.514	0.48625	1.514	-0.45833	1.514	-0.625	1.514	-0.41667
1.512	0.49042	1.512	-0.5	1.512	-0.58333	1.512	-0.41667
1.51	0.4975	1.51	-0.5	1.51	-0.54167	1.51	-0.375
1.508	0.48542	1.508	-0.54167	1.508	-0.45833	1.508	-0.45833
1.506	0.47875	1.506	-0.45833	1.506	-0.45833	1.506	-0.375
1.504	0.51542	1.504	-0.45833	1.504	-0.41667	1.504	-0.375
1.502	0.58167	1.502	-0.5	1.502	-0.45833	1.502	-0.33333
1.5	0.61042	1.5	-0.58333	1.5	-0.375	1.5	-0.45833
1.498	0.58792	1.498	-0.58333	1.498	-0.41667	1.498	-0.45833
1.496	0.56667	1.496	-0.58333	1.496	-0.375	1.496	-0.45833
1.494	0.575	1.494	-0.5	1.494	-0.5	1.494	-0.45833
1.492	0.57708	1.492	-0.45833	1.492	-0.5	1.492	-0.5
1.49	0.57875	1.49	-0.41667	1.49	-0.54167	1.49	-0.45833
1.488	0.58958	1.488	-0.45833	1.488	-0.45833	1.488	-0.5
1.486	0.61708	1.486	-0.5	1.486	-0.45833	1.486	-0.45833
1.484	0.61958	1.484	-0.54167	1.484	-0.5	1.484	-0.41667
1.482	0.62083	1.482	-0.5	1.482	-0.5	1.482	-0.33333
1.48	0.60375	1.48	-0.54167	1.48	-0.54167	1.48	-0.33333
1.478	0.58833	1.478	-0.45833	1.478	-0.45833	1.478	-0.41667
1.476	0.57667	1.476	-0.54167	1.476	-0.45833	1.476	-0.375
1.474	0.5675	1.474	-0.375	1.474	-0.41667	1.474	-0.41667
1.472	0.56333	1.472	-0.375	1.472	-0.45833	1.472	-0.375
1.47	0.55042	1.47	-0.33333	1.47	-0.5	1.47	-0.5
1.468	0.53083	1.468	-0.5	1.468	-0.45833	1.468	-0.45833
1.466	0.5075	1.466	-0.54167	1.466	-0.5	1.466	-0.45833
1.464	0.4925	1.464	-0.54167	1.464	-0.45833	1.464	-0.45833
1.462	0.49167	1.462	-0.5	1.462	-0.54167	1.462	-0.45833
1.46	0.49583	1.46	-0.5	1.46	-0.5	1.46	-0.45833
1.458	0.48167	1.458	-0.5	1.458	-0.5	1.458	-0.45833
1.456	0.45375	1.456	-0.5	1.456	-0.5	1.456	-0.58333
1.454	0.42417	1.454	-0.54167	1.454	-0.54167	1.454	-0.625
1.452	0.40583	1.452	-0.54167	1.452	-0.58333	1.452	-0.54167
1.45	0.38083	1.45	-0.54167	1.45	-0.58333	1.45	-0.45833
1.448	0.35958	1.448	-0.58333	1.448	-0.54167	1.448	-0.5
1.446	0.34292	1.446	-0.58333	1.446	-0.58333	1.446	-0.58333
1.444	0.35333	1.444	-0.58333	1.444	-0.58333	1.444	-0.58333
1.442	0.37792	1.442	-0.54167	1.442	-0.625	1.442	-0.5
1.44	0.37625	1.44	-0.5	1.44	-0.66667	1.44	-0.45833
1.438	0.35333	1.438	-0.54167	1.438	-0.66667	1.438	-0.45833
1.436	0.32292	1.436	-0.5	1.436	-0.625	1.436	-0.54167
1.434	0.32375	1.434	-0.58333	1.434	-0.66667	1.434	-0.54167
1.432	0.33542	1.432	-0.54167	1.432	-0.58333	1.432	-0.54167
1.43	0.3275	1.43	-0.625	1.43	-0.625	1.43	-0.54167
1.428	0.30042	1.428	-0.66667	1.428	-0.5	1.428	-0.54167
1.426	0.28792	1.426	-0.66667	1.426	-0.54167	1.426	-0.45833
1.424	0.28333	1.424	-0.58333	1.424	-0.45833	1.424	-0.5
1.422	0.30042	1.422	-0.5	1.422	-0.45833	1.422	-0.45833
1.42	0.29917	1.42	-0.45833	1.42	-0.5	1.42	-0.625
1.418	0.28917	1.418	-0.5	1.418	-0.5	1.418	-0.58333
1.416	0.27417	1.416	-0.54167	1.416	-0.58333	1.416	-0.66667
1.414	0.27833	1.414	-0.54167	1.414	-0.54167	1.414	-0.58333
1.412	0.30792	1.412	-0.58333	1.412	-0.58333	1.412	-0.54167
1.41	0.35167	1.41	-0.5	1.41	-0.54167	1.41	-0.5
1.408	0.40167	1.408	-0.5	1.408	-0.625	1.408	-0.54167
1.406	0.455	1.406	-0.45833	1.406	-0.58333	1.406	-0.58333
1.404	0.47833	1.404	-0.5	1.404	-0.54167	1.404	-0.58333
1.402	0.46792	1.402	-0.54167	1.402	-0.45833	1.402	-0.5
1.4	0.44125	1.4	-0.54167	1.4	-0.5	1.4	-0.5
1.398	0.43208	1.398	-0.625	1.398	-0.5	1.398	-0.45833
1.396	0.4325	1.396	-0.625	1.396	-0.54167	1.396	-0.5
1.394	0.43125	1.394	-0.625	1.394	-0.54167	1.394	-0.5
1.392	0.40958	1.392	-0.58333	1.392	-0.625	1.392	-0.625
1.39	0.38	1.39	-0.58333	1.39	-0.66667	1.39	-0.70833
1.388	0.35792	1.388	-0.66667	1.388	-0.70833	1.388	-0.75
1.386	0.36833	1.386	-0.70833	1.386	-0.70833	1.386	-0.75
1.384	0.38917	1.384	-0.75	1.384	-0.70833	1.384	-0.70833
1.382	0.40292	1.382	-0.66667	1.382	-0.70833	1.382	-0.75
1.38	0.40458	1.38	-0.625	1.38	-0.70833	1.38	-0.79167
1.378	0.41292	1.378	-0.66667	1.378	-0.625	1.378	-0.83333
1.376	0.42542	1.376	-0.70833	1.376	-0.66667	1.376	-0.79167
1.374	0.42792	1.374	-0.75	1.374	-0.625	1.374	-0.70833
1.372	0.41792	1.372	-0.75	1.372	-0.66667	1.372	-0.66667
1.37	0.40083	1.37	-0.70833	1.37	-0.66667	1.37	-0.58333
1.368	0.37417	1.368	-0.75	1.368	-0.70833	1.368	-0.625
1.366	0.34208	1.366	-0.70833	1.366	-0.70833	1.366	-0.66667
1.364	0.31583	1.364	-0.75	1.364	-0.66667	1.364	-0.70833
1.362	0.30833	1.362	-0.70833	1.362	-0.66667	1.362	-0.58333
1.36	0.31833	1.36	-0.75	1.36	-0.66667	1.36	-0.5
1.358	0.33333	1.358	-0.75	1.358	-0.66667	1.358	-0.45833
1.356	0.34458	1.356	-0.70833	1.356	-0.625	1.356	-0.58333
1.354	0.36292	1.354	-0.66667	1.354	-0.58333	1.354	-0.66667
1.352	0.36708	1.352	-0.58333	1.352	-0.58333	1.352	-0.70833
1.35	0.36208	1.35	-0.625	1.35	-0.625	1.35	-0.70833
1.348	0.355	1.348	-0.625	1.348	-0.625	1.348	-0.66667
1.346	0.34875	1.346	-0.625	1.346	-0.625	1.346	-0.66667
1.344	0.34458	1.344	-0.625	1.344	-0.58333	1.344	-0.70833
1.342	0.32458	1.342	-0.625	1.342	-0.625	1.342	-0.66667
1.34	0.30542	1.34	-0.625	1.34	-0.54167	1.34	-0.70833
1.338	0.29417	1.338	-0.625	1.338	-0.54167	1.338	-0.625
1.336	0.28875	1.336	-0.54167	1.336	-0.54167	1.336	-0.66667
1.334	0.28292	1.334	-0.625	1.334	-0.66667	1.334	-0.66667
1.332	0.27917	1.332	-0.625	1.332	-0.66667	1.332	-0.66667
1.33	0.27	1.33	-0.75	1.33	-0.70833	1.33	-0.70833
1.328	0.26375	1.328	-0.75	1.328	-0.70833	1.328	-0.70833
1.326	0.25583	1.326	-0.70833	1.326	-0.79167	1.326	-0.75
1.324	0.24583	1.324	-0.75	1.324	-0.83333	1.324	-0.70833
1.322	0.23375	1.322	-0.75	1.322	-0.83333	1.322	-0.70833
1.32	0.21542	1.32	-0.79167	1.32	-0.79167	1.32	-0.70833
1.318	0.19667	1.318	-0.79167	1.318	-0.79167	1.318	-0.79167
1.316	0.17667	1.316	-0.79167	1.316	-0.83333	1.316	-0.75
1.314	0.16333	1.314	-0.75	1.314	-0.75	1.314	-0.75
1.312	0.1525	1.312	-0.70833	1.312	-0.75	1.312	-0.75
1.31	0.14708	1.31	-0.75	1.31	-0.70833	1.31	-0.79167
1.308	0.14042	1.308	-0.75	1.308	-0.75	1.308	-0.70833
1.306	0.13375	1.306	-0.75	1.306	-0.70833	1.306	-0.66667
1.304	0.13042	1.304	-0.70833	1.304	-0.70833	1.304	-0.66667
1.302	0.125	1.302	-0.75	1.302	-0.79167	1.302	-0.75
1.3	0.11917	1.3	-0.70833	1.3	-0.79167	1.3	-0.75
1.298	0.11292	1.298	-0.70833	1.298	-0.79167	1.298	-0.75
1.296	0.10917	1.296	-0.625	1.296	-0.70833	1.296	-0.70833
1.294	0.10667	1.294	-0.66667	1.294	-0.66667	1.294	-0.70833
1.292	0.10125	1.292	-0.66667	1.292	-0.625	1.292	-0.70833
1.29	0.09542	1.29	-0.70833	1.29	-0.66667	1.29	-0.79167
1.288	0.09917	1.288	-0.75	1.288	-0.66667	1.288	-0.79167
1.286	0.10792	1.286	-0.70833	1.286	-0.75	1.286	-0.75
1.284	0.10833	1.284	-0.75	1.284	-0.70833	1.284	-0.66667
1.282	0.09583	1.282	-0.70833	1.282	-0.75	1.282	-0.66667
1.28	0.08292	1.28	-0.70833	1.28	-0.70833	1.28	-0.70833
1.278	0.0725	1.278	-0.70833	1.278	-0.75	1.278	-0.75
1.276	0.07417	1.276	-0.625	1.276	-0.70833	1.276	-0.75
1.274	0.06667	1.274	-0.70833	1.274	-0.66667	1.274	-0.75
1.272	0.06875	1.272	-0.70833	1.272	-0.66667	1.272	-0.75
1.27	0.06792	1.27	-0.83333	1.27	-0.75	1.27	-0.79167
1.268	0.06917	1.268	-0.83333	1.268	-0.875	1.268	-0.83333
1.266	0.06625	1.266	-0.875	1.266	-0.91667	1.266	-0.79167
1.264	0.0575	1.264	-0.83333	1.264	-0.91667	1.264	-0.83333
1.262	0.04583	1.262	-0.83333	1.262	-0.91667	1.262	-0.875
1.26	0.03667	1.26	-0.79167	1.26	-0.875	1.26	-1
1.258	0.03167	1.258	-0.83333	1.258	-0.83333	1.258	-0.875
1.256	0.03375	1.256	-0.83333	1.256	-0.83333	1.256	-0.83333
1.254	0.03667	1.254	-0.875	1.254	-0.91667	1.254	-0.79167
1.252	0.035	1.252	-0.875	1.252	-0.91667	1.252	-0.875
1.25	0.03375	1.25	-0.875	1.25	-0.875	1.25	-0.79167
1.248	0.0525	1.248	-0.83333	1.248	-0.83333	1.248	-0.79167
1.246	0.07167	1.246	-0.79167	1.246	-0.91667	1.246	-0.79167
1.244	0.09042	1.244	-0.875	1.244	-0.91667	1.244	-0.875
1.242	0.08917	1.242	-0.91667	1.242	-0.91667	1.242	-0.875
1.24	0.08875	1.24	-0.875	1.24	-0.875	1.24	-0.79167
1.238	0.08333	1.238	-0.83333	1.238	-0.83333	1.238	-0.75
1.236	0.075	1.236	-0.79167	1.236	-0.79167	1.236	-0.79167
1.234	0.06375	1.234	-0.91667	1.234	-0.83333	1.234	-0.83333
1.232	0.05292	1.232	-0.83333	1.232	-0.875	1.232	-0.83333
1.23	0.05333	1.23	-0.83333	1.23	-0.91667	1.23	-0.79167
1.228	0.04875	1.228	-0.79167	1.228	-0.875	1.228	-0.83333
1.226	0.04042	1.226	-0.75	1.226	-0.91667	1.226	-0.875
1.224	0.01667	1.224	-0.83333	1.224	-0.875	1.224	-0.875
1.222	0.00583	1.222	-0.83333	1.222	-0.91667	1.222	-0.875
1.22	0.00625	1.22	-0.83333	1.22	-0.875	1.22	-0.83333
1.218	0.02042	1.218	-0.70833	1.218	-0.91667	1.218	-0.70833
1.216	0.03167	1.216	-0.70833	1.216	-0.91667	1.216	-0.625
1.214	0.0425	1.214	-0.79167	1.214	-0.83333	1.214	-0.625
1.212	0.04333	1.212	-0.83333	1.212	-0.83333	1.212	-0.75
1.21	0.04583	1.21	-0.79167	1.21	-0.79167	1.21	-0.79167
1.208	0.05083	1.208	-0.70833	1.208	-0.91667	1.208	-0.79167
1.206	0.05333	1.206	-0.75	1.206	-0.95833	1.206	-0.75
1.204	0.05667	1.204	-0.79167	1.204	-0.95833	1.204	-0.79167
1.202	0.04833	1.202	-0.875	1.202	-0.95833	1.202	-0.83333
1.2	0.04583	1.2	-0.875	1.2	-0.91667	1.2	-0.83333
1.198	0.04042	1.198	-0.83333	1.198	-0.95833	1.198	-0.83333
1.196	0.04	1.196	-0.83333	1.196	-0.95833	1.196	-0.875
1.194	0.04	1.194	-0.79167	1.194	-0.95833	1.194	-0.875
1.192	0.03917	1.192	-0.875	1.192	-0.91667	1.192	-0.91667
1.19	0.03792	1.19	-0.83333	1.19	-0.875	1.19	-0.875
1.188	0.03333	1.188	-0.83333	1.188	-0.875	1.188	-0.875
1.186	0.0325	1.186	-0.79167	1.186	-0.83333	1.186	-0.79167
1.184	0.02667	1.184	-0.75	1.184	-0.83333	1.184	-0.79167
1.182	0.02542	1.182	-0.79167	1.182	-0.79167	1.182	-0.83333
1.18	0.025	1.18	-0.66667	1.18	-0.79167	1.18	-0.83333
1.178	0.02583	1.178	-0.70833	1.178	-0.79167	1.178	-0.83333
1.176	0.02792	1.176	-0.75	1.176	-0.79167	1.176	-0.83333
1.174	0.025	1.174	-0.875	1.174	-0.83333	1.174	-0.875
1.172	0.02667	1.172	-0.91667	1.172	-0.79167	1.172	-0.91667
1.17	0.02583	1.17	-0.83333	1.17	-0.83333	1.17	-0.91667
1.168	0.02333	1.168	-0.79167	1.168	-0.79167	1.168	-0.875
1.166	0.01917	1.166	-0.75	1.166	-0.70833	1.166	-0.83333
1.164	0.02042	1.164	-0.79167	1.164	-0.70833	1.164	-0.79167
1.162	0.0225	1.162	-0.75	1.162	-0.75	1.162	-0.79167
1.16	0.02125	1.16	-0.83333	1.16	-0.875	1.16	-0.79167
1.158	0.02	1.158	-0.75	1.158	-0.83333	1.158	-0.79167
1.156	0.02083	1.156	-0.875	1.156	-0.83333	1.156	-0.83333
1.154	0.02583	1.154	-0.83333	1.154	-0.83333	1.154	-0.875
1.152	0.02167	1.152	-0.875	1.152	-0.875	1.152	-0.95833
1.15	0.01083	1.15	-0.79167	1.15	-0.83333	1.15	-0.95833
1.148	0.00292	1.148	-0.79167	1.148	-0.875	1.148	-0.95833
1.146	-0.00917	1.146	-0.75	1.146	-0.83333	1.146	-0.91667
1.144	-0.01917	1.144	-0.79167	1.144	-0.875	1.144	-0.875
1.142	-0.0375	1.142	-0.83333	1.142	-0.875	1.142	-0.875
1.14	-0.0525	1.14	-0.91667	1.14	-0.95833	1.14	-0.875
1.138	-0.05917	1.138	-0.91667	1.138	-0.95833	1.138	-0.91667
1.136	-0.05375	1.136	-0.95833	1.136	-0.95833	1.136	-0.83333
1.134	-0.04125	1.134	-0.95833	1.134	-0.95833	1.134	-0.83333
1.132	-0.03417	1.132	-1.04167	1.132	-0.95833	1.132	-0.91667
1.13	-0.03083	1.13	-1	1.13	-1	1.13	-1
1.128	-0.03875	1.128	-0.95833	1.128	-1.04167	1.128	-1.04167
1.126	-0.04792	1.126	-0.83333	1.126	-1.04167	1.126	-0.95833
1.124	-0.0675	1.124	-0.875	1.124	-1.04167	1.124	-0.91667
1.122	-0.07083	1.122	-0.95833	1.122	-0.95833	1.122	-0.875
1.12	-0.06333	1.12	-1	1.12	-1	1.12	-0.91667
1.118	-0.04458	1.118	-0.91667	1.118	-0.83333	1.118	-0.95833
1.116	-0.03458	1.116	-0.95833	1.116	-0.91667	1.116	-1
1.114	-0.0325	1.114	-0.91667	1.114	-0.91667	1.114	-0.91667
1.112	-0.03958	1.112	-0.95833	1.112	-0.95833	1.112	-0.875
1.11	-0.04708	1.11	-0.875	1.11	-0.83333	1.11	-0.875
1.108	-0.05625	1.108	-0.875	1.108	-0.79167	1.108	-0.91667
1.106	-0.0675	1.106	-0.79167	1.106	-0.79167	1.106	-0.91667
1.104	-0.08125	1.104	-0.75	1.104	-0.875	1.104	-0.91667
1.102	-0.08875	1.102	-0.75	1.102	-0.83333	1.102	-0.91667
1.1	-0.09375	1.1	-0.75	1.1	-0.875	1.1	-0.83333
1.098	-0.09625	1.098	-0.79167	1.098	-0.83333	1.098	-0.75
1.096	-0.10083	1.096	-0.79167	1.096	-0.875	1.096	-0.83333
1.094	-0.08792	1.094	-0.79167	1.094	-0.875	1.094	-0.91667
1.092	-0.05417	1.092	-0.75	1.092	-0.875	1.092	-0.91667
1.09	-0.03042	1.09	-0.75	1.09	-0.83333	1.09	-0.79167
1.088	-0.04167	1.088	-0.79167	1.088	-0.83333	1.088	-0.79167
1.086	-0.08167	1.086	-0.79167	1.086	-0.79167	1.086	-0.83333
1.084	-0.11833	1.084	-0.875	1.084	-0.83333	1.084	-0.91667
1.082	-0.12708	1.082	-0.875	1.082	-0.83333	1.082	-0.95833
1.08	-0.125	1.08	-0.91667	1.08	-0.91667	1.08	-0.95833
1.078	-0.1125	1.078	-0.83333	1.078	-0.95833	1.078	-0.91667
1.076	-0.09	1.076	-0.79167	1.076	-0.95833	1.076	-0.91667
1.074	-0.09125	1.074	-0.875	1.074	-0.875	1.074	-0.91667
1.072	-0.1025	1.072	-0.79167	1.072	-0.875	1.072	-0.91667
1.07	-0.125	1.07	-0.83333	1.07	-0.91667	1.07	-0.91667
1.068	-0.11583	1.068	-0.79167	1.068	-0.91667	1.068	-0.95833
1.066	-0.10167	1.066	-0.91667	1.066	-0.91667	1.066	-1
1.064	-0.09583	1.064	-0.875	1.064	-0.83333	1.064	-1
1.062	-0.1075	1.062	-0.83333	1.062	-0.875	1.062	-0.95833
1.06	-0.11333	1.06	-0.83333	1.06	-0.875	1.06	-0.91667
1.058	-0.10417	1.058	-0.875	1.058	-0.83333	1.058	-0.91667
1.056	-0.10375	1.056	-0.95833	1.056	-0.875	1.056	-0.95833
1.054	-0.10917	1.054	-0.95833	1.054	-0.83333	1.054	-1
1.052	-0.12375	1.052	-0.95833	1.052	-0.95833	1.052	-1.04167
1.05	-0.12042	1.05	-0.83333	1.05	-0.91667	1.05	-1.04167
1.048	-0.10333	1.048	-0.91667	1.048	-0.875	1.048	-1
1.046	-0.10167	1.046	-0.95833	1.046	-0.83333	1.046	-0.95833
1.044	-0.10667	1.044	-0.95833	1.044	-0.79167	1.044	-0.95833
1.042	-0.12125	1.042	-0.875	1.042	-0.83333	1.042	-0.95833
1.04	-0.12375	1.04	-0.79167	1.04	-0.83333	1.04	-0.91667
1.038	-0.105	1.038	-0.79167	1.038	-0.95833	1.038	-0.83333
1.036	-0.10333	1.036	-0.79167	1.036	-1	1.036	-0.83333
1.034	-0.10792	1.034	-0.83333	1.034	-1	1.034	-0.875
1.032	-0.13042	1.032	-0.91667	1.032	-0.91667	1.032	-0.83333
1.03	-0.13792	1.03	-0.875	1.03	-0.79167	1.03	-0.875
1.028	-0.1425	1.028	-0.875	1.028	-0.79167	1.028	-0.875
1.026	-0.14125	1.026	-0.875	1.026	-0.75	1.026	-1
1.024	-0.14083	1.024	-0.91667	1.024	-0.83333	1.024	-0.875
1.022	-0.12875	1.022	-0.875	1.022	-0.875	1.022	-0.79167
1.02	-0.11417	1.02	-0.83333	1.02	-0.91667	1.02	-0.75
1.018	-0.11625	1.018	-0.83333	1.018	-0.91667	1.018	-0.91667
1.016	-0.12875	1.016	-0.83333	1.016	-1	1.016	-1.04167
1.014	-0.14542	1.014	-0.91667	1.014	-1.04167	1.014	-1.04167
1.012	-0.14958	1.012	-0.95833	1.012	-1.16667	1.012	-1.08333
1.01	-0.14583	1.01	-1.08333	1.01	-1.16667	1.01	-1.08333
1.008	-0.12417	1.008	-1.04167	1.008	-1.16667	1.008	-1.125
1.006	-0.11708	1.006	-1.04167	1.006	-1.04167	1.006	-1.08333
1.004	-0.1225	1.004	-1.04167	1.004	-1.04167	1.004	-1.08333
1.002	-0.14583	1.002	-1.04167	1.002	-1.08333	1.002	-1.16667
1	-0.15625	1	-0.95833	1	-1.16667	1	-1.125
0.998	-0.15375	0.998	-0.95833	0.998	-1.125	0.998	-1.08333
0.996	-0.15458	0.996	-1.04167	0.996	-1.125	0.996	-1.04167
0.994	-0.13625	0.994	-1.08333	0.994	-1.125	0.994	-1.125
0.992	-0.12458	0.992	-1.04167	0.992	-1.04167	0.992	-1.125
0.99	-0.12583	0.99	-1	0.99	-1	0.99	-1.08333
0.988	-0.14667	0.988	-1	0.988	-1	0.988	-1
0.986	-0.16125	0.986	-1	0.986	-1.04167	0.986	-1.04167
0.984	-0.16208	0.984	-0.95833	0.984	-1.125	0.984	-1.04167
0.982	-0.15583	0.982	-1.04167	0.982	-1.08333	0.982	-1.08333
0.98	-0.13625	0.98	-1.04167	0.98	-1.125	0.98	-1.04167
0.978	-0.11875	0.978	-1.04167	0.978	-1.04167	0.978	-1.08333
0.976	-0.12167	0.976	-0.91667	0.976	-1.04167	0.976	-1.04167
0.974	-0.14125	0.974	-0.91667	0.974	-1.04167	0.974	-1.04167
0.972	-0.16583	0.972	-0.91667	0.972	-1.04167	0.972	-1.04167
0.97	-0.1675	0.97	-1	0.97	-1.08333	0.97	-1.04167
0.968	-0.16875	0.968	-1	0.968	-1.04167	0.968	-1.08333
0.966	-0.16833	0.966	-1	0.966	-1.04167	0.966	-1.08333
0.964	-0.1725	0.964	-1	0.964	-1.04167	0.964	-1.125
0.962	-0.17375	0.962	-1	0.962	-0.91667	0.962	-1.125
0.96	-0.17	0.96	-1.04167	0.96	-0.875	0.96	-1.08333
0.958	-0.1525	0.958	-1	0.958	-0.79167	0.958	-1
0.956	-0.1425	0.956	-0.95833	0.956	-0.875	0.956	-1
0.954	-0.14375	0.954	-0.91667	0.954	-0.95833	0.954	-1.04167
0.952	-0.16167	0.952	-1	0.952	-1.08333	0.952	-1.125
0.95	-0.17333	0.95	-1.04167	0.95	-1.20833	0.95	-1.125
0.948	-0.17125	0.948	-1	0.948	-1.125	0.948	-1.125
0.946	-0.16958	0.946	-0.95833	0.946	-1.08333	0.946	-1.08333
0.944	-0.1575	0.944	-0.95833	0.944	-1.04167	0.944	-1.08333
0.942	-0.15667	0.942	-1	0.942	-1.125	0.942	-1.04167
0.94	-0.16167	0.94	-1	0.94	-1.125	0.94	-1
0.938	-0.17958	0.938	-1.04167	0.938	-1.125	0.938	-0.95833
0.936	-0.18667	0.936	-1	0.936	-1.125	0.936	-0.95833
0.934	-0.18833	0.934	-1	0.934	-1.125	0.934	-1.08333
0.932	-0.17917	0.932	-0.95833	0.932	-1.125	0.932	-1.125
0.93	-0.15542	0.93	-0.95833	0.93	-1.125	0.93	-1.08333
0.928	-0.15042	0.928	-0.95833	0.928	-1.125	0.928	-1.04167
0.926	-0.1625	0.926	-0.95833	0.926	-1.08333	0.926	-1.04167
0.924	-0.18875	0.924	-1.08333	0.924	-1.04167	0.924	-1.125
0.922	-0.19708	0.922	-1.125	0.922	-1	0.922	-1.125
0.92	-0.18708	0.92	-1.04167	0.92	-1.04167	0.92	-1.04167
0.918	-0.17417	0.918	-0.875	0.918	-1.04167	0.918	-1
0.916	-0.15083	0.916	-0.83333	0.916	-1.08333	0.916	-0.95833
0.914	-0.15042	0.914	-0.91667	0.914	-1.04167	0.914	-0.95833
0.912	-0.165	0.912	-1	0.912	-1.04167	0.912	-0.95833
0.91	-0.18458	0.91	-1	0.91	-1	0.91	-0.95833
0.908	-0.18833	0.908	-0.95833	0.908	-1	0.908	-1.04167
0.906	-0.18292	0.906	-0.95833	0.906	-0.91667	0.906	-1.125
0.904	-0.16792	0.904	-1	0.904	-0.91667	0.904	-1.125
0.902	-0.15417	0.902	-1	0.902	-0.91667	0.902	-1.08333
0.9	-0.155	0.9	-1.04167	0.9	-1	0.9	-1
0.898	-0.17375	0.898	-0.95833	0.898	-1	0.898	-1.04167
0.896	-0.19042	0.896	-1	0.896	-0.95833	0.896	-1.04167
0.894	-0.19333	0.894	-0.91667	0.894	-0.95833	0.894	-1.04167
0.892	-0.18958	0.892	-0.95833	0.892	-1	0.892	-1
0.89	-0.19542	0.89	-1	0.89	-1.04167	0.89	-1.04167
0.888	-0.19792	0.888	-1.04167	0.888	-1.08333	0.888	-1.08333
0.886	-0.19458	0.886	-1.08333	0.886	-1.125	0.886	-1.125
0.884	-0.17833	0.884	-1.125	0.884	-1.16667	0.884	-1.125
0.882	-0.17458	0.882	-1.125	0.882	-1.20833	0.882	-1.125
0.88	-0.17792	0.88	-1.125	0.88	-1.125	0.88	-1.125
0.878	-0.19583	0.878	-0.95833	0.878	-1.16667	0.878	-1.08333
0.876	-0.20417	0.876	-1	0.876	-1.16667	0.876	-1.04167
0.874	-0.20458	0.874	-0.95833	0.874	-1.16667	0.874	-1.08333
0.872	-0.20167	0.872	-1.125	0.872	-1.125	0.872	-1.125
0.87	-0.18792	0.87	-1.125	0.87	-1.08333	0.87	-1.125
0.868	-0.18375	0.868	-1.16667	0.868	-1.125	0.868	-1.04167
0.866	-0.18417	0.866	-1.08333	0.866	-1.08333	0.866	-1.08333
0.864	-0.195	0.864	-1.08333	0.864	-1.04167	0.864	-1.08333
0.862	-0.20417	0.862	-1.04167	0.862	-1.04167	0.862	-1.08333
0.86	-0.20708	0.86	-1	0.86	-1.08333	0.86	-1
0.858	-0.20542	0.858	-1	0.858	-1.08333	0.858	-1.08333
0.856	-0.2025	0.856	-1.04167	0.856	-0.95833	0.856	-1.08333
0.854	-0.18833	0.854	-1.125	0.854	-0.91667	0.854	-1.16667
0.852	-0.18625	0.852	-1.08333	0.852	-0.875	0.852	-1.08333
0.85	-0.1925	0.85	-1.08333	0.85	-0.95833	0.85	-1.04167
0.848	-0.20875	0.848	-1.04167	0.848	-0.95833	0.848	-1
0.846	-0.21333	0.846	-1.08333	0.846	-1.04167	0.846	-0.95833
0.844	-0.20792	0.844	-1	0.844	-1.04167	0.844	-1
0.842	-0.2	0.842	-1	0.842	-1.08333	0.842	-0.95833
0.84	-0.19208	0.84	-0.91667	0.84	-1.08333	0.84	-1
0.838	-0.195	0.838	-0.95833	0.838	-1.125	0.838	-1.04167
0.836	-0.20208	0.836	-1	0.836	-1.125	0.836	-1.08333
0.834	-0.21833	0.834	-1.08333	0.834	-1.125	0.834	-1.125
0.832	-0.22542	0.832	-1.08333	0.832	-1.08333	0.832	-1.08333
0.83	-0.22583	0.83	-1.04167	0.83	-1.08333	0.83	-1.08333
0.828	-0.22208	0.828	-1.04167	0.828	-1.04167	0.828	-1.04167
0.826	-0.21833	0.826	-1.04167	0.826	-1.08333	0.826	-1.04167
0.824	-0.21583	0.824	-1.04167	0.824	-1.08333	0.824	-1
0.822	-0.2075	0.822	-1.04167	0.822	-1.125	0.822	-1
0.82	-0.19625	0.82	-1.04167	0.82	-1.04167	0.82	-1
0.818	-0.20125	0.818	-1.04167	0.818	-1.08333	0.818	-1.04167
0.816	-0.21292	0.816	-0.95833	0.816	-1.125	0.816	-1.08333
0.814	-0.22375	0.814	-0.95833	0.814	-1.20833	0.814	-1.04167
0.812	-0.225	0.812	-1	0.812	-1.125	0.812	-1.04167
0.81	-0.22167	0.81	-1.04167	0.81	-1.04167	0.81	-1.08333
0.808	-0.2125	0.808	-1.08333	0.808	-0.95833	0.808	-1.16667
0.806	-0.21	0.806	-1.08333	0.806	-0.95833	0.806	-1.16667
0.804	-0.21583	0.804	-1.125	0.804	-0.95833	0.804	-1.125
0.802	-0.23083	0.802	-1.08333	0.802	-1.04167	0.802	-1.08333
0.8	-0.23958	0.8	-1.04167	0.8	-1.08333	0.8	-1.08333
0.798	-0.23792	0.798	-1	0.798	-1.08333	0.798	-1.04167
0.796	-0.23208	0.796	-1	0.796	-1.125	0.796	-1.08333
0.794	-0.22667	0.794	-1.04167	0.794	-1.08333	0.794	-0.95833
0.792	-0.21625	0.792	-1.04167	0.792	-1.125	0.792	-0.95833
0.79	-0.20833	0.79	-1.04167	0.79	-1	0.79	-0.91667
0.788	-0.20917	0.788	-1	0.788	-1.04167	0.788	-1.04167
0.786	-0.22083	0.786	-1	0.786	-1.04167	0.786	-1.08333
0.784	-0.23792	0.784	-1	0.784	-1.125	0.784	-1.08333
0.782	-0.24125	0.782	-0.95833	0.782	-1.125	0.782	-1.04167
0.78	-0.23792	0.78	-0.95833	0.78	-1.125	0.78	-1.04167
0.778	-0.23625	0.778	-0.95833	0.778	-1.04167	0.778	-1.04167
0.776	-0.23542	0.776	-0.95833	0.776	-1	0.776	-1.08333
0.774	-0.23917	0.774	-0.91667	0.774	-0.95833	0.774	-1.08333
0.772	-0.23458	0.772	-0.83333	0.772	-1	0.772	-1.125
0.77	-0.22958	0.77	-0.875	0.77	-1	0.77	-1.08333
0.768	-0.21625	0.768	-0.875	0.768	-1	0.768	-1.04167
0.766	-0.21125	0.766	-0.875	0.766	-0.95833	0.766	-1.04167
0.764	-0.21167	0.764	-0.83333	0.764	-1	0.764	-1.04167
0.762	-0.22667	0.762	-0.875	0.762	-1.08333	0.762	-1.125
0.76	-0.23792	0.76	-1.04167	0.76	-1.16667	0.76	-1.16667
0.758	-0.2375	0.758	-1.125	0.758	-1.16667	0.758	-1.20833
0.756	-0.24167	0.756	-1.20833	0.756	-1.125	0.756	-1.16667
0.754	-0.24708	0.754	-1.16667	0.754	-1.125	0.754	-1.125
0.752	-0.25458	0.752	-1.16667	0.752	-1.125	0.752	-1.125
0.75	-0.25542	0.75	-1.125	0.75	-1.08333	0.75	-1.125
0.748	-0.25417	0.748	-1.16667	0.748	-1.125	0.748	-1.125
0.746	-0.25458	0.746	-1.125	0.746	-1.16667	0.746	-1.125
0.744	-0.25708	0.744	-1.125	0.744	-1.25	0.744	-1.16667
0.742	-0.25375	0.742	-1.125	0.742	-1.20833	0.742	-1.20833
0.74	-0.2575	0.74	-1.20833	0.74	-1.125	0.74	-1.29167
0.738	-0.25875	0.738	-1.20833	0.738	-1.08333	0.738	-1.20833
0.736	-0.26042	0.736	-1.16667	0.736	-1.08333	0.736	-1.20833
0.734	-0.25958	0.734	-1.16667	0.734	-1.125	0.734	-1.125
0.732	-0.25667	0.732	-1.20833	0.732	-1.125	0.732	-1.16667
0.73	-0.255	0.73	-1.16667	0.73	-1.08333	0.73	-1.08333
0.728	-0.25792	0.728	-1.125	0.728	-1.08333	0.728	-1.08333
0.726	-0.25542	0.726	-1.08333	0.726	-1.04167	0.726	-1.04167
0.724	-0.24917	0.724	-1.08333	0.724	-1.125	0.724	-1.08333
0.722	-0.23958	0.722	-1.04167	0.722	-1.125	0.722	-1.04167
0.72	-0.23417	0.72	-1	0.72	-1.16667	0.72	-1.08333
0.718	-0.23	0.718	-1	0.718	-1.08333	0.718	-1.04167
0.716	-0.225	0.716	-1	0.716	-1	0.716	-1.08333
0.714	-0.21667	0.714	-1	0.714	-0.95833	0.714	-1.04167
0.712	-0.21583	0.712	-1	0.712	-0.95833	0.712	-1.08333
0.71	-0.21083	0.71	-1	0.71	-0.95833	0.71	-1.08333
0.708	-0.20875	0.708	-1.04167	0.708	-1	0.708	-1.125
0.706	-0.20792	0.706	-1	0.706	-1.04167	0.706	-1.125
0.704	-0.21375	0.704	-1	0.704	-1.125	0.704	-1.08333
0.702	-0.21958	0.702	-0.91667	0.702	-1.08333	0.702	-1
0.7	-0.22583	0.7	-1	0.7	-1.08333	0.7	-1
0.698	-0.22625	0.698	-1	0.698	-1.125	0.698	-1.04167
0.696	-0.2275	0.696	-1.125	0.696	-1.25	0.696	-1.125
0.694	-0.22875	0.694	-1.125	0.694	-1.33333	0.694	-1.16667
0.692	-0.22792	0.692	-1.16667	0.692	-1.25	0.692	-1.16667
0.69	-0.23208	0.69	-1.125	0.69	-1.16667	0.69	-1.16667
0.688	-0.23125	0.688	-1.125	0.688	-1.125	0.688	-1.20833
0.686	-0.2325	0.686	-1.08333	0.686	-1.16667	0.686	-1.25
0.684	-0.22958	0.684	-0.95833	0.684	-1.125	0.684	-1.29167
0.682	-0.22792	0.682	-0.91667	0.682	-1.125	0.682	-1.20833
0.68	-0.22542	0.68	-1	0.68	-1.04167	0.68	-1.16667
0.678	-0.22792	0.678	-1.125	0.678	-1.08333	0.678	-1.125
0.676	-0.22958	0.676	-1.20833	0.676	-1.04167	0.676	-1.125
0.674	-0.23208	0.674	-1.08333	0.674	-1.125	0.674	-1.125
0.672	-0.23458	0.672	-1.04167	0.672	-1.16667	0.672	-1.125
0.67	-0.23708	0.67	-0.91667	0.67	-1.16667	0.67	-1.16667
0.668	-0.23708	0.668	-1	0.668	-1.125	0.668	-1.16667
0.666	-0.23458	0.666	-1.04167	0.666	-1.08333	0.666	-1.16667
0.664	-0.23042	0.664	-1.08333	0.664	-1.08333	0.664	-1.08333
0.662	-0.23333	0.662	-1.08333	0.662	-1.16667	0.662	-1.08333
0.66	-0.23417	0.66	-1.08333	0.66	-1.16667	0.66	-1.08333
0.658	-0.22917	0.658	-1.125	0.658	-1.08333	0.658	-1.04167
0.656	-0.225	0.656	-1.04167	0.656	-0.95833	0.656	-1
0.654	-0.22083	0.654	-1.04167	0.654	-0.91667	0.654	-1
0.652	-0.22083	0.652	-0.95833	0.652	-0.95833	0.652	-1.08333
0.65	-0.21833	0.65	-1	0.65	-1	0.65	-1.04167
0.648	-0.2175	0.648	-0.95833	0.648	-1.04167	0.648	-1
0.646	-0.21917	0.646	-1.04167	0.646	-1.08333	0.646	-0.95833
0.644	-0.22292	0.644	-1.08333	0.644	-1.125	0.644	-1
0.642	-0.22458	0.642	-1.125	0.642	-1.08333	0.642	-1
0.64	-0.2275	0.64	-1.125	0.64	-1.04167	0.64	-1.04167
0.638	-0.23042	0.638	-1.08333	0.638	-1.04167	0.638	-1.08333
0.636	-0.22875	0.636	-1.125	0.636	-1.04167	0.636	-1.125
0.634	-0.23292	0.634	-1.125	0.634	-1.04167	0.634	-1.125
0.632	-0.23125	0.632	-1.16667	0.632	-1.08333	0.632	-1.16667
0.63	-0.2325	0.63	-1.20833	0.63	-1.16667	0.63	-1.20833
0.628	-0.23708	0.628	-1.20833	0.628	-1.25	0.628	-1.20833
0.626	-0.24208	0.626	-1.20833	0.626	-1.25	0.626	-1.125
0.624	-0.24417	0.624	-1.08333	0.624	-1.20833	0.624	-1.08333
0.622	-0.24292	0.622	-1.08333	0.622	-1.20833	0.622	-1.16667
0.62	-0.24542	0.62	-1.125	0.62	-1.16667	0.62	-1.25
0.618	-0.24375	0.618	-1.16667	0.618	-1.16667	0.618	-1.20833
0.616	-0.23833	0.616	-1.16667	0.616	-1.125	0.616	-1.16667
0.614	-0.2275	0.614	-1.125	0.614	-1.125	0.614	-1.125
0.612	-0.22792	0.612	-1.125	0.612	-1.08333	0.612	-1.16667
0.61	-0.22917	0.61	-1.125	0.61	-1.08333	0.61	-1.16667
0.608	-0.22875	0.608	-1.125	0.608	-1.04167	0.608	-1.16667
0.606	-0.22958	0.606	-1.04167	0.606	-1.125	0.606	-1.16667
0.604	-0.2275	0.604	-1.04167	0.604	-1.125	0.604	-1.125
0.602	-0.23167	0.602	-1.04167	0.602	-1.125	0.602	-1.16667
0.6	-0.23708	0.6	-1.125	0.6	-1.08333	0.6	-1.125
0.598	-0.24667	0.598	-1.08333	0.598	-1.125	0.598	-1.125
0.596	-0.24875	0.596	-1.08333	0.596	-1.125	0.596	-1.08333
0.594	-0.24833	0.594	-1.04167	0.594	-1.04167	0.594	-1.08333
0.592	-0.24583	0.592	-1.16667	0.592	-1	0.592	-1.08333
0.59	-0.24458	0.59	-1.20833	0.59	-1.04167	0.59	-1.04167
0.588	-0.24625	0.588	-1.29167	0.588	-1.08333	0.588	-1.08333
0.586	-0.24167	0.586	-1.16667	0.586	-1.08333	0.586	-1.125
0.584	-0.23625	0.584	-1.08333	0.584	-1.08333	0.584	-1.125
0.582	-0.2275	0.582	-1	0.582	-1.125	0.582	-1.08333
0.58	-0.2275	0.58	-1.04167	0.58	-1.16667	0.58	-0.95833
0.578	-0.23917	0.578	-1.08333	0.578	-1.16667	0.578	-1
0.576	-0.24792	0.576	-1	0.576	-1.08333	0.576	-1.04167
0.574	-0.25083	0.574	-0.95833	0.574	-1.04167	0.574	-1.125
0.572	-0.25083	0.572	-0.95833	0.572	-1.08333	0.572	-1.16667
0.57	-0.25292	0.57	-1.08333	0.57	-1.20833	0.57	-1.16667
0.568	-0.24458	0.568	-1.08333	0.568	-1.20833	0.568	-1.20833
0.566	-0.23875	0.566	-1.08333	0.566	-1.20833	0.566	-1.16667
0.564	-0.22958	0.564	-1.08333	0.564	-1.20833	0.564	-1.04167
0.562	-0.23875	0.562	-1.125	0.562	-1.20833	0.562	-1.08333
0.56	-0.2475	0.56	-1.125	0.56	-1.20833	0.56	-1.125
0.558	-0.255	0.558	-1.125	0.558	-1.125	0.558	-1.25
0.556	-0.25917	0.556	-1.125	0.556	-1.16667	0.556	-1.16667
0.554	-0.25125	0.554	-1.125	0.554	-1.125	0.554	-1.125
0.552	-0.24458	0.552	-1.125	0.552	-1.16667	0.552	-1.04167
0.55	-0.24333	0.55	-1.125	0.55	-1.16667	0.55	-1.125
0.548	-0.25458	0.548	-1.16667	0.548	-1.16667	0.548	-1.16667
0.546	-0.26208	0.546	-1.125	0.546	-1.125	0.546	-1.25
0.544	-0.26333	0.544	-1.08333	0.544	-1.04167	0.544	-1.16667
0.542	-0.26208	0.542	-1.08333	0.542	-1.04167	0.542	-1.16667
0.54	-0.26375	0.54	-1.04167	0.54	-1.08333	0.54	-1.16667
0.538	-0.26875	0.538	-1.08333	0.538	-1.125	0.538	-1.08333
0.536	-0.26417	0.536	-1	0.536	-1.125	0.536	-1.04167
0.534	-0.26625	0.534	-1.08333	0.534	-1.08333	0.534	-1.04167
0.532	-0.26292	0.532	-1.04167	0.532	-1	0.532	-1.125
0.53	-0.26333	0.53	-1.04167	0.53	-1	0.53	-1.125
0.528	-0.26375	0.528	-1.04167	0.528	-1.08333	0.528	-1.125
0.526	-0.26375	0.526	-1.08333	0.526	-1.125	0.526	-1.08333
0.524	-0.26458	0.524	-1.08333	0.524	-1.125	0.524	-1.04167
0.522	-0.26417	0.522	-1.08333	0.522	-1.04167	0.522	-1
0.52	-0.26125	0.52	-1.08333	0.52	-1.08333	0.52	-1.04167
0.518	-0.26125	0.518	-1.125	0.518	-1	0.518	-1.04167
0.516	-0.26125	0.516	-1.08333	0.516	-1	0.516	-1.08333
0.514	-0.26333	0.514	-1.04167	0.514	-0.95833	0.514	-1.04167
0.512	-0.26625	0.512	-1	0.512	-1	0.512	-1.08333
0.51	-0.26667	0.51	-1	0.51	-1	0.51	-1.125
0.508	-0.26458	0.508	-1.08333	0.508	-1.08333	0.508	-1.20833
0.506	-0.26583	0.506	-1.16667	0.506	-1.16667	0.506	-1.29167
0.504	-0.26625	0.504	-1.25	0.504	-1.20833	0.504	-1.29167
0.502	-0.26875	0.502	-1.25	0.502	-1.25	0.502	-1.25
0.5	-0.27083	0.5	-1.25	0.5	-1.20833	0.5	-1.20833
0.498	-0.2725	0.498	-1.20833	0.498	-1.29167	0.498	-1.25
0.496	-0.27292	0.496	-1.125	0.496	-1.16667	0.496	-1.29167
0.494	-0.2725	0.494	-1.125	0.494	-1.16667	0.494	-1.29167
0.492	-0.27292	0.492	-1.16667	0.492	-1.08333	0.492	-1.20833
0.49	-0.27	0.49	-1.29167	0.49	-1.125	0.49	-1.16667
0.488	-0.26667	0.488	-1.29167	0.488	-1.125	0.488	-1.125
0.486	-0.2625	0.486	-1.25	0.486	-1.125	0.486	-1.16667
0.484	-0.26708	0.484	-1.16667	0.484	-1.16667	0.484	-1.20833
0.482	-0.26917	0.482	-1.16667	0.482	-1.25	0.482	-1.25
0.48	-0.26583	0.48	-1.16667	0.48	-1.29167	0.48	-1.16667
0.478	-0.26542	0.478	-1.20833	0.478	-1.25	0.478	-1.08333
0.476	-0.26083	0.476	-1.20833	0.476	-1.16667	0.476	-1.125
0.474	-0.25833	0.474	-1.25	0.474	-1.125	0.474	-1.20833
0.472	-0.25958	0.472	-1.25	0.472	-1.125	0.472	-1.25
0.47	-0.26583	0.47	-1.16667	0.47	-1.08333	0.47	-1.20833
0.468	-0.27167	0.468	-1.16667	0.468	-1.08333	0.468	-1.20833
0.466	-0.27542	0.466	-1.08333	0.466	-1.04167	0.466	-1.16667
0.464	-0.28292	0.464	-1.125	0.464	-1.08333	0.464	-1.16667
0.462	-0.2875	0.462	-1.04167	0.462	-1.125	0.462	-1.125
0.46	-0.29375	0.46	-1.08333	0.46	-1.20833	0.46	-1.25
0.458	-0.2875	0.458	-1.125	0.458	-1.16667	0.458	-1.25
0.456	-0.29375	0.456	-1.125	0.456	-1.08333	0.456	-1.29167
0.454	-0.29042	0.454	-1.125	0.454	-1	0.454	-1.25
0.452	-0.29208	0.452	-1	0.452	-1.04167	0.452	-1.16667
0.45	-0.27167	0.45	-1.08333	0.45	-1.08333	0.45	-1.16667
0.448	-0.25708	0.448	-1	0.448	-1.125	0.448	-1.20833
0.446	-0.25125	0.446	-1.04167	0.446	-1.125	0.446	-1.25
0.444	-0.26833	0.444	-0.95833	0.444	-1.08333	0.444	-1.25
0.442	-0.27917	0.442	-1.04167	0.442	-1.125	0.442	-1.16667
0.44	-0.27417	0.44	-1.08333	0.44	-1.16667	0.44	-1.25
0.438	-0.26417	0.438	-1.125	0.438	-1.29167	0.438	-1.25
0.436	-0.25375	0.436	-1.16667	0.436	-1.29167	0.436	-1.25
0.434	-0.25792	0.434	-1.16667	0.434	-1.29167	0.434	-1.125
0.432	-0.26458	0.432	-1.16667	0.432	-1.29167	0.432	-1.125
0.43	-0.26708	0.43	-1.16667	0.43	-1.25	0.43	-1.16667
0.428	-0.26958	0.428	-1.125	0.428	-1.20833	0.428	-1.20833
0.426	-0.27042	0.426	-1.125	0.426	-1.125	0.426	-1.20833
0.424	-0.27375	0.424	-1.125	0.424	-1.16667	0.424	-1.20833
0.422	-0.275	0.422	-1.125	0.422	-1.20833	0.422	-1.20833
0.42	-0.27667	0.42	-1.125	0.42	-1.25	0.42	-1.16667
0.418	-0.27542	0.418	-1.08333	0.418	-1.20833	0.418	-1.125
0.416	-0.27708	0.416	-1.08333	0.416	-1.16667	0.416	-1.125
0.414	-0.27708	0.414	-1.08333	0.414	-1.125	0.414	-1.125
0.412	-0.28	0.412	-1.08333	0.412	-1.125	0.412	-1.08333
0.41	-0.28125	0.41	-1.125	0.41	-1.20833	0.41	-1.08333
0.408	-0.27625	0.408	-1.125	0.408	-1.25	0.408	-1.04167
0.406	-0.27792	0.406	-1.04167	0.406	-1.29167	0.406	-1.08333
0.404	-0.27458	0.404	-1	0.404	-1.20833	0.404	-1.08333
0.402	-0.27792	0.402	-0.95833	0.402	-1.125	0.402	-1.125
0.4	-0.27833	0.4	-1	0.4	-1.125	0.4	-1.16667
0.398	-0.28333	0.398	-1	0.398	-1.125	0.398	-1.25
0.396	-0.27875	0.396	-1.04167	0.396	-1.125	0.396	-1.20833
0.394	-0.28042	0.394	-1.08333	0.394	-1.08333	0.394	-1.16667
0.392	-0.28125	0.392	-1.08333	0.392	-1.08333	0.392	-1.08333
0.39	-0.28458	0.39	-1.04167	0.39	-1.125	0.39	-1.08333
0.388	-0.28542	0.388	-1	0.388	-1.125	0.388	-1.08333
0.386	-0.28208	0.386	-1	0.386	-1.08333	0.386	-1.08333
0.384	-0.28375	0.384	-1	0.384	-1.08333	0.384	-1.16667
0.382	-0.28375	0.382	-1.04167	0.382	-1.08333	0.382	-1.20833
0.38	-0.28292	0.38	-1.125	0.38	-1.16667	0.38	-1.25
0.378	-0.28625	0.378	-1.16667	0.378	-1.16667	0.378	-1.20833
0.376	-0.28875	0.376	-1.20833	0.376	-1.25	0.376	-1.20833
0.374	-0.28875	0.374	-1.16667	0.374	-1.29167	0.374	-1.20833
0.372	-0.28875	0.372	-1.16667	0.372	-1.33333	0.372	-1.25
0.37	-0.28417	0.37	-1.08333	0.37	-1.33333	0.37	-1.25
0.368	-0.2825	0.368	-1.125	0.368	-1.29167	0.368	-1.16667
0.366	-0.2825	0.366	-1.16667	0.366	-1.25	0.366	-1.125
0.364	-0.28333	0.364	-1.29167	0.364	-1.29167	0.364	-1.08333
0.362	-0.28292	0.362	-1.29167	0.362	-1.33333	0.362	-1.125
0.36	-0.28167	0.36	-1.29167	0.36	-1.33333	0.36	-1.20833
0.358	-0.28292	0.358	-1.25	0.358	-1.25	0.358	-1.16667
0.356	-0.29125	0.356	-1.25	0.356	-1.20833	0.356	-1.20833
0.354	-0.2975	0.354	-1.25	0.354	-1.29167	0.354	-1.16667
0.352	-0.29708	0.352	-1.25	0.352	-1.20833	0.352	-1.25
0.35	-0.29917	0.35	-1.20833	0.35	-1.20833	0.35	-1.16667
0.348	-0.29958	0.348	-1.20833	0.348	-1.125	0.348	-1.125
0.346	-0.30292	0.346	-1.125	0.346	-1.20833	0.346	-1.04167
0.344	-0.30417	0.344	-1.125	0.344	-1.16667	0.344	-1.08333
0.342	-0.30458	0.342	-1.08333	0.342	-1.20833	0.342	-1.04167
0.34	-0.30417	0.34	-1.125	0.34	-1.16667	0.34	-1.04167
0.338	-0.30292	0.338	-1.16667	0.338	-1.16667	0.338	-0.95833
0.336	-0.30417	0.336	-1.16667	0.336	-1.16667	0.336	-0.95833
0.334	-0.30625	0.334	-1.20833	0.334	-1.16667	0.334	-1
0.332	-0.30875	0.332	-1.20833	0.332	-1.20833	0.332	-1.125
0.33	-0.30417	0.33	-1.16667	0.33	-1.20833	0.33	-1.20833
0.328	-0.30667	0.328	-1.125	0.328	-1.20833	0.328	-1.16667
0.326	-0.3075	0.326	-1.125	0.326	-1.16667	0.326	-1.08333
0.324	-0.3075	0.324	-1.20833	0.324	-1.16667	0.324	-1
0.322	-0.30833	0.322	-1.20833	0.322	-1.20833	0.322	-1.04167
0.32	-0.30792	0.32	-1.16667	0.32	-1.20833	0.32	-1.16667
0.318	-0.3075	0.318	-1.16667	0.318	-1.20833	0.318	-1.25
0.316	-0.30542	0.316	-1.20833	0.316	-1.16667	0.316	-1.25
0.314	-0.30167	0.314	-1.25	0.314	-1.20833	0.314	-1.25
0.312	-0.30333	0.312	-1.25	0.312	-1.16667	0.312	-1.29167
0.31	-0.30542	0.31	-1.20833	0.31	-1.25	0.31	-1.33333
0.308	-0.30542	0.308	-1.20833	0.308	-1.25	0.308	-1.29167
0.306	-0.30917	0.306	-1.16667	0.306	-1.29167	0.306	-1.25
0.304	-0.30917	0.304	-1.20833	0.304	-1.25	0.304	-1.25
0.302	-0.31208	0.302	-1.16667	0.302	-1.25	0.302	-1.20833
0.3	-0.31708	0.3	-1.16667	0.3	-1.25	0.3	-1.16667
0.298	-0.32833	0.298	-1.125	0.298	-1.20833	0.298	-1.125
0.296	-0.33458	0.296	-1.08333	0.296	-1.16667	0.296	-1.08333
0.294	-0.34125	0.294	-1.08333	0.294	-1.04167	0.294	-1.125
0.292	-0.34292	0.292	-1.08333	0.292	-1.08333	0.292	-1.125
0.29	-0.34708	0.29	-1.16667	0.29	-1.08333	0.29	-1.16667
0.288	-0.34792	0.288	-1.20833	0.288	-1.16667	0.288	-1.16667
0.286	-0.34792	0.286	-1.25	0.286	-1.125	0.286	-1.20833
0.284	-0.34625	0.284	-1.20833	0.284	-1.125	0.284	-1.16667
0.282	-0.34542	0.282	-1.16667	0.282	-1.16667	0.282	-1.125
0.28	-0.34292	0.28	-1.08333	0.28	-1.20833	0.28	-1.08333
0.278	-0.3475	0.278	-1.125	0.278	-1.20833	0.278	-1.125
0.276	-0.35042	0.276	-1.125	0.276	-1.20833	0.276	-1.16667
0.274	-0.34917	0.274	-1.125	0.274	-1.125	0.274	-1.16667
0.272	-0.32	0.272	-1.08333	0.272	-1.08333	0.272	-1.16667
0.27	-0.30167	0.27	-1.125	0.27	-1.04167	0.27	-1.125
0.268	-0.29458	0.268	-1.125	0.268	-1.08333	0.268	-1.125
0.266	-0.31625	0.266	-1.08333	0.266	-1.08333	0.266	-1.08333
0.264	-0.3225	0.264	-1.04167	0.264	-1.04167	0.264	-1.04167
0.262	-0.32208	0.262	-1.04167	0.262	-1.04167	0.262	-1.04167
0.26	-0.32292	0.26	-1.08333	0.26	-1.08333	0.26	-1.04167
0.258	-0.32667	0.258	-1.04167	0.258	-1.08333	0.258	-1.08333
0.256	-0.33208	0.256	-1.08333	0.256	-1.125	0.256	-1.08333
0.254	-0.33625	0.254	-1.125	0.254	-1.125	0.254	-1.125
0.252	-0.34042	0.252	-1.20833	0.252	-1.20833	0.252	-1.16667
0.25	-0.345	0.25	-1.20833	0.25	-1.20833	0.25	-1.25
0.248	-0.34708	0.248	-1.25	0.248	-1.20833	0.248	-1.29167
0.246	-0.34958	0.246	-1.20833	0.246	-1.125	0.246	-1.25
0.244	-0.33875	0.244	-1.25	0.244	-1.08333	0.244	-1.25
0.242	-0.32625	0.242	-1.20833	0.242	-1.08333	0.242	-1.29167
0.24	-0.31292	0.24	-1.20833	0.24	-1.20833	0.24	-1.33333
0.238	-0.31958	0.238	-1.20833	0.238	-1.25	0.238	-1.25
0.236	-0.32625	0.236	-1.125	0.236	-1.375	0.236	-1.16667
0.234	-0.3325	0.234	-1.125	0.234	-1.29167	0.234	-1.20833
0.232	-0.33375	0.232	-1.125	0.232	-1.25	0.232	-1.20833
0.23	-0.33167	0.23	-1.16667	0.23	-1.16667	0.23	-1.20833
0.228	-0.33417	0.228	-1.20833	0.228	-1.16667	0.228	-1.16667
0.226	-0.33208	0.226	-1.20833	0.226	-1.16667	0.226	-1.20833
0.224	-0.33	0.224	-1.25	0.224	-1.16667	0.224	-1.20833
0.222	-0.32625	0.222	-1.25	0.222	-1.20833	0.222	-1.16667
0.22	-0.33333	0.22	-1.20833	0.22	-1.16667	0.22	-1.125
0.218	-0.33917	0.218	-1.16667	0.218	-1.16667	0.218	-1.125
0.216	-0.34792	0.216	-1.16667	0.216	-1.16667	0.216	-1.08333
0.214	-0.34917	0.214	-1.125	0.214	-1.25	0.214	-1.125
0.212	-0.35083	0.212	-1.08333	0.212	-1.125	0.212	-1.125
0.21	-0.35417	0.21	-1	0.21	-1.04167	0.21	-1.25
0.208	-0.3525	0.208	-1.04167	0.208	-0.95833	0.208	-1.20833
0.206	-0.35458	0.206	-1.08333	0.206	-1.04167	0.206	-1.20833
0.204	-0.35333	0.204	-1.08333	0.204	-1.08333	0.204	-1.04167
0.202	-0.35333	0.202	-1.125	0.202	-1.125	0.202	-0.95833
0.2	-0.35333	0.2	-1.16667	0.2	-1.125	0.2	-0.95833
0.198	-0.35417	0.198	-1.16667	0.198	-1.08333	0.198	-1.04167
0.196	-0.35125	0.196	-1.16667	0.196	-1.125	0.196	-1.125
0.194	-0.355	0.194	-1.125	0.194	-1.125	0.194	-1.16667
0.192	-0.35333	0.192	-1.29167	0.192	-1.25	0.192	-1.16667
0.19	-0.35583	0.19	-1.29167	0.19	-1.29167	0.19	-1.16667
0.188	-0.355	0.188	-1.33333	0.188	-1.29167	0.188	-1.16667
0.186	-0.35667	0.186	-1.29167	0.186	-1.25	0.186	-1.16667
0.184	-0.35583	0.184	-1.29167	0.184	-1.20833	0.184	-1.20833
0.182	-0.35417	0.182	-1.25	0.182	-1.25	0.182	-1.20833
0.18	-0.35333	0.18	-1.20833	0.18	-1.25	0.18	-1.20833
0.178	-0.36083	0.178	-1.125	0.178	-1.20833	0.178	-1.125
0.176	-0.36583	0.176	-1.125	0.176	-1.20833	0.176	-1.08333
0.174	-0.365	0.174	-1.08333	0.174	-1.20833	0.174	-1.16667
0.172	-0.36292	0.172	-1.16667	0.172	-1.25	0.172	-1.20833
0.17	-0.365	0.17	-1.20833	0.17	-1.25	0.17	-1.20833
0.168	-0.36833	0.168	-1.125	0.168	-1.25	0.168	-1.16667
0.166	-0.37	0.166	-1.04167	0.166	-1.25	0.166	-1.20833
0.164	-0.36875	0.164	-1	0.164	-1.20833	0.164	-1.25
0.162	-0.36792	0.162	-1.16667	0.162	-1.20833	0.162	-1.25
0.16	-0.36917	0.16	-1.16667	0.16	-1.20833	0.16	-1.20833
0.158	-0.37167	0.158	-1.20833	0.158	-1.25	0.158	-1.25
0.156	-0.37292	0.156	-1.16667	0.156	-1.25	0.156	-1.29167
0.154	-0.37583	0.154	-1.20833	0.154	-1.25	0.154	-1.25
0.152	-0.37042	0.152	-1.20833	0.152	-1.20833	0.152	-1.16667
0.15	-0.37333	0.15	-1.20833	0.15	-1.16667	0.15	-1.08333
0.148	-0.3725	0.148	-1.20833	0.148	-1.125	0.148	-1.08333
0.146	-0.37375	0.146	-1.16667	0.146	-1.125	0.146	-1.08333
0.144	-0.37417	0.144	-1.125	0.144	-1.125	0.144	-1.125
0.142	-0.37208	0.142	-1.08333	0.142	-1.16667	0.142	-1.20833
0.14	-0.37333	0.14	-1.08333	0.14	-1.125	0.14	-1.16667
0.138	-0.37417	0.138	-1.08333	0.138	-1.08333	0.138	-1.125
0.136	-0.37708	0.136	-1.125	0.136	-1.04167	0.136	-1.08333
0.134	-0.37458	0.134	-1.08333	0.134	-1.08333	0.134	-1.16667
0.132	-0.37583	0.132	-1.125	0.132	-1.125	0.132	-1.16667
0.13	-0.37583	0.13	-1.125	0.13	-1.16667	0.13	-1.16667
0.128	-0.37375	0.128	-1.16667	0.128	-1.20833	0.128	-1.125
0.126	-0.37167	0.126	-1.20833	0.126	-1.25	0.126	-1.125
0.124	-0.36708	0.124	-1.25	0.124	-1.25	0.124	-1.16667
0.122	-0.37667	0.122	-1.29167	0.122	-1.29167	0.122	-1.20833
0.12	-0.37917	0.12	-1.29167	0.12	-1.33333	0.12	-1.29167
0.118	-0.38	0.118	-1.29167	0.118	-1.33333	0.118	-1.29167
0.116	-0.37708	0.116	-1.20833	0.116	-1.33333	0.116	-1.29167
0.114	-0.37875	0.114	-1.20833	0.114	-1.25	0.114	-1.25
0.112	-0.37917	0.112	-1.125	0.112	-1.25	0.112	-1.25
0.11	-0.38208	0.11	-1.16667	0.11	-1.16667	0.11	-1.25
0.108	-0.37875	0.108	-1.125	0.108	-1.16667	0.108	-1.29167
0.106	-0.37917	0.106	-1.16667	0.106	-1.16667	0.106	-1.29167
0.104	-0.38042	0.104	-1.20833	0.104	-1.125	0.104	-1.29167
0.102	-0.38	0.102	-1.20833	0.102	-1.08333	0.102	-1.20833
0.1	-0.38458	0.1	-1.29167	0.1	-1.08333	0.1	-1.16667
0.098	-0.38667	0.098	-1.16667	0.098	-1.16667	0.098	-1.125
0.096	-0.38708	0.096	-1.20833	0.096	-1.25	0.096	-1.125
0.094	-0.38792	0.094	-1.16667	0.094	-1.25	0.094	-1.125
0.092	-0.38625	0.092	-1.29167	0.092	-1.16667	0.092	-1.125
0.09	-0.38583	0.09	-1.20833	0.09	-1.125	0.09	-1.125
0.088	-0.38833	0.088	-1.16667	0.088	-1.16667	0.088	-1.16667
0.086	-0.39083	0.086	-1.20833	0.086	-1.25	0.086	-1.16667
0.084	-0.39208	0.084	-1.25	0.084	-1.20833	0.084	-1.16667
0.082	-0.39208	0.082	-1.25	0.082	-1.125	0.082	-1.16667
0.08	-0.39	0.08	-1.16667	0.08	-1.125	0.08	-1.16667
0.078	-0.38792	0.078	-1.16667	0.078	-1.16667	0.078	-1.20833
0.076	-0.385	0.076	-1.125	0.076	-1.20833	0.076	-1.125
0.074	-0.38	0.074	-1.125	0.074	-1.20833	0.074	-1.125
0.072	-0.38375	0.072	-1.08333	0.072	-1.25	0.072	-1.08333
0.07	-0.38583	0.07	-1.08333	0.07	-1.20833	0.07	-1.125
0.068	-0.38583	0.068	-1.04167	0.068	-1.16667	0.068	-1.125
0.066	-0.38583	0.066	-1.08333	0.066	-1.16667	0.066	-1.20833
0.064	-0.38625	0.064	-1.08333	0.064	-1.25	0.064	-1.20833
0.062	-0.38833	0.062	-1.20833	0.062	-1.25	0.062	-1.25
0.06	-0.38958	0.06	-1.20833	0.06	-1.29167	0.06	-1.25
0.058	-0.3875	0.058	-1.29167	0.058	-1.29167	0.058	-1.33333
0.056	-0.38667	0.056	-1.25	0.056	-1.33333	0.056	-1.33333
0.054	-0.38667	0.054	-1.29167	0.054	-1.25	0.054	-1.29167
0.052	-0.38333	0.052	-1.20833	0.052	-1.20833	0.052	-1.29167
0.05	-0.38708	0.05	-1.20833	0.05	-1.20833	0.05	-1.29167
0.048	-0.38875	0.048	-1.16667	0.048	-1.25	0.048	-1.33333
0.046	-0.39083	0.046	-1.20833	0.046	-1.25	0.046	-1.33333
0.044	-0.39167	0.044	-1.16667	0.044	-1.25	0.044	-1.375
0.042	-0.39333	0.042	-1.125	0.042	-1.20833	0.042	-1.375
0.04	-0.39583	0.04	-1.20833	0.04	-1.16667	0.04	-1.375
0.038	-0.4	0.038	-1.20833	0.038	-1.16667	0.038	-1.41667
0.036	-0.4	0.036	-1.25	0.036	-1.20833	0.036	-1.33333
0.034	-0.39958	0.034	-1.20833	0.034	-1.25	0.034	-1.29167
0.032	-0.39792	0.032	-1.16667	0.032	-1.20833	0.032	-1.20833
0.03	-0.39875	0.03	-1.08333	0.03	-1.16667	0.03	-1.25
0.028	-0.39958	0.028	-1	0.028	-1.16667	0.028	-1.20833
0.026	-0.40042	0.026	-1.04167	0.026	-1.16667	0.026	-1.125
0.024	-0.39875	0.024	-1.125	0.024	-1.16667	0.024	-1.125
0.022	-0.40208	0.022	-1.20833	0.022	-1.125	0.022	-1.16667
0.02	-0.40125	0.02	-1.16667	0.02	-1.16667	0.02	-1.16667
0.018	-0.39958	0.018	-1.16667	0.018	-1.20833	0.018	-1.16667
0.016	-0.4	0.016	-1.08333	0.016	-1.25	0.016	-1.16667
0.014	-0.40208	0.014	-1.125	0.014	-1.25	0.014	-1.20833
0.012	-0.4025	0.012	-1.04167	0.012	-1.20833	0.012	-1.16667
0.01	-0.4	0.01	-1.125	0.01	-1.16667	0.01	-1.125
0.008	-0.39958	0.008	-1.08333	0.008	-1.16667	0.008	-1.125
0.006	-0.40042	0.006	-1.125	0.006	-1.125	0.006	-1.08333
0.004	-0.4025	0.004	-1.125	0.004	-1.16667	0.004	-1.04167
[truncated: 2,002 more rows]

## Sheet: Fig2 E
Voltage(V)	Current(A)	Current(A)	Current(A)	Current(A)	Current(A)	Current(A)
-2	-0.00022949	-0.00022934	-0.00021794	-0.00020401	-0.00019506	-0.00018687
-1.9596	-0.00019671	-0.00019778	-0.00018824	-0.00017619	-0.00016876	-0.00016125
-1.91919	-0.00016695	-0.0001691	-0.00016161	-0.00015116	-0.00014461	-0.00013786
-1.87879	-0.00014039	-0.00014314	-0.00013744	-0.0001285	-0.00012274	-0.0001172
-1.83838	-0.00011655	-0.0001199	-0.00011554	-0.00010805	-0.00010318	-9.842e-05
-1.79798	-9.562e-05	-9.921e-05	-9.607e-05	-8.976e-05	-8.58e-05	-8.176e-05
-1.75758	-7.734e-05	-8.097e-05	-7.883e-05	-7.375e-05	-7.042e-05	-6.715e-05
-1.71717	-6.171e-05	-6.524e-05	-6.39e-05	-5.987e-05	-5.715e-05	-5.441e-05
-1.67677	-4.856e-05	-5.189e-05	-5.109e-05	-4.792e-05	-4.578e-05	-4.359e-05
-1.63636	-3.748e-05	-4.055e-05	-4.03e-05	-3.779e-05	-3.629e-05	-3.44e-05
-1.59596	-2.847e-05	-3.126e-05	-3.123e-05	-2.92e-05	-2.829e-05	-2.686e-05
-1.55556	-2.122e-05	-2.36e-05	-2.378e-05	-2.225e-05	-2.174e-05	-2.048e-05
-1.51515	-1.536e-05	-1.747e-05	-1.765e-05	-1.672e-05	-1.622e-05	-1.558e-05
-1.47475	-1.092e-05	-1.25e-05	-1.284e-05	-1.21e-05	-1.187e-05	-1.129e-05
-1.43434	-7.69e-06	-8.91e-06	-9.07e-06	-8.88e-06	-8.63e-06	-7.95e-06
-1.39394	-5.09e-06	-5.26e-06	-6.21e-06	-6.25e-06	-5.94e-06	-5.43e-06
-1.35353	-3.35e-06	-3.84e-06	-4.13e-06	-4.09e-06	-3.98e-06	-3.84e-06
-1.31313	-2.08e-06	-2.67e-06	-2.61e-06	-2.58e-06	-2.47e-06	-2.36e-06
-1.27273	-1.29e-06	-1.58e-06	-1.56e-06	-1.54e-06	-1.49e-06	-1.36e-06
-1.23232	-7.3e-07	-9e-07	-8.1e-07	-8.1e-07	-6.8e-07	-7.4e-07
-1.19192	-3.7e-07	-4e-07	-4.3e-07	-2.9e-07	-1.6e-07	-2.3e-07
-1.15151	-1.2e-07	-4e-08	-2e-08	3e-08	1.2e-07	-2e-08
-1.11111	6e-08	1.8e-07	1.4e-07	1.37e-06	3.8e-07	1.9e-07
-1.07071	2.2e-07	3.5e-07	3.7e-07	4.7e-07	4.4e-07	6e-07
-1.0303	3.5e-07	3e-07	5e-07	5.6e-07	9.3e-07	4.6e-07
-0.9899	4.6e-07	6e-07	3.8e-07	7.1e-07	7.6e-07	8.5e-07
-0.9495	4.6e-07	5.1e-07	7e-07	8.2e-07	1e-06	9.5e-07
-0.90909	7.9e-07	6.4e-07	8.7e-07	9e-07	9.7e-07	1.04e-06
-0.86869	7.9e-07	7.9e-07	8.9e-07	1.03e-06	1.06e-06	1.12e-06
-0.82828	8.1e-07	8.7e-07	1.87e-06	1.05e-06	1.12e-06	1.17e-06
-0.78788	9e-07	9e-07	1.04e-06	9e-07	1.25e-06	1.24e-06
-0.74748	7.5e-07	1.02e-06	1.17e-06	9.6e-07	1.32e-06	1.34e-06
-0.70707	9.6e-07	1.14e-06	1.21e-06	1.1e-06	1.31e-06	1.29e-06
-0.66667	1.03e-06	1.06e-06	1.27e-06	1.19e-06	1.37e-06	1.48e-06
-0.62626	1.25e-06	1.14e-06	1.34e-06	1.38e-06	1.48e-06	1.47e-06
-0.58586	1.08e-06	2.07e-06	1.34e-06	1.41e-06	1.43e-06	1.46e-06
-0.54546	1.14e-06	1.28e-06	1.35e-06	1.5e-06	1.52e-06	1.65e-06
-0.50505	1.2e-06	1.38e-06	1.46e-06	1.57e-06	1.51e-06	1.64e-06
-0.46465	1.26e-06	1.29e-06	1.41e-06	1.4e-06	1.47e-06	1.76e-06
-0.42424	1.36e-06	1.38e-06	1.51e-06	1.52e-06	1.64e-06	1.78e-06
-0.38384	1.48e-06	1.45e-06	1.47e-06	1.55e-06	1.71e-06	1.68e-06
-0.34343	1.47e-06	1.55e-06	1.73e-06	1.66e-06	1.85e-06	1.71e-06
-0.30303	1.62e-06	1.63e-06	1.59e-06	1.58e-06	1.91e-06	1.91e-06
-0.26263	1.59e-06	1.7e-06	1.72e-06	1.84e-06	2.01e-06	1.93e-06
-0.22222	1.72e-06	1.73e-06	1.85e-06	1.99e-06	2.08e-06	1.82e-06
-0.18182	2.1e-06	2.1e-06	2.22e-06	2.37e-06	2.44e-06	2.45e-06
-0.14141	1.91e-06	1.92e-06	1.91e-06	2.15e-06	2.83e-06	2.11e-06
-0.10101	2.07e-06	1.95e-06	2.02e-06	2.16e-06	2.28e-06	2.38e-06
-0.06061	2.07e-06	2.09e-06	2.2e-06	2.26e-06	2.44e-06	2.25e-06
-0.0202	2.29e-06	2.18e-06	2.02e-06	2.18e-06	2.47e-06	2.62e-06
0.0202	2.59e-06	2.22e-06	2.33e-06	2.2e-06	2.57e-06	2.54e-06
0.06061	3.1e-06	2.34e-06	2.39e-06	2.54e-06	2.69e-06	2.69e-06
0.10101	3.78e-06	2.39e-06	2.57e-06	2.66e-06	2.88e-06	2.86e-06
0.14141	4.87e-06	2.55e-06	2.69e-06	3.37e-06	2.95e-06	3.07e-06
0.18182	6.66e-06	2.73e-06	2.86e-06	2.84e-06	3.17e-06	3.18e-06
0.22223	1.029e-05	3.93e-06	4.04e-06	4.11e-06	4.35e-06	4.55e-06
0.26263	1.32e-05	3.67e-06	3.19e-06	3.34e-06	3.53e-06	3.7e-06
0.30303	1.828e-05	3.45e-06	3.37e-06	3.45e-06	3.66e-06	3.82e-06
0.34343	2.529e-05	3.82e-06	3.6e-06	3.78e-06	3.97e-06	4.05e-06
0.38384	3.417e-05	4.31e-06	3.91e-06	3.98e-06	4.22e-06	4.33e-06
0.42424	4.503e-05	5.06e-06	4.23e-06	4.34e-06	3.94e-06	4.71e-06
0.46465	5.785e-05	5.94e-06	4.41e-06	4.48e-06	4.36e-06	4.86e-06
0.50505	7.274e-05	7.47e-06	5.03e-06	4.87e-06	4.84e-06	5.47e-06
0.54546	8.951e-05	9.52e-06	5.27e-06	5.34e-06	5.41e-06	5.92e-06
0.58586	0.00010795	1.231e-05	6.16e-06	5.89e-06	5.99e-06	6.22e-06
0.62626	0.00012796	1.611e-05	7.11e-06	6.69e-06	6.62e-06	6.83e-06
0.66667	0.00014895	2.109e-05	8.41e-06	7.34e-06	7.34e-06	7.65e-06
0.70707	0.00017121	2.761e-05	1.008e-05	8.43e-06	8.21e-06	7.94e-06
0.74748	0.00019449	3.616e-05	1.237e-05	9.77e-06	9.3e-06	9.3e-06
0.78788	0.00021832	4.698e-05	1.572e-05	1.16e-05	1.067e-05	1.056e-05
0.82828	0.00024226	6.05e-05	2.077e-05	1.403e-05	1.222e-05	1.196e-05
0.86869	0.00026665	7.716e-05	2.768e-05	1.74e-05	1.476e-05	1.422e-05
0.90909	0.00029129	9.727e-05	3.702e-05	2.224e-05	1.777e-05	1.716e-05
0.9495	0.00031602	0.00012104	5.002e-05	2.909e-05	2.231e-05	2.095e-05
0.9899	0.00034036	0.0001484	6.75e-05	3.899e-05	2.858e-05	2.635e-05
1.03031	0.00036327	0.00017932	9.028e-05	5.272e-05	3.753e-05	3.402e-05
1.07071	0.00038672	0.00021371	0.0001189	7.7e-05	5.039e-05	4.5e-05
1.11111	0.00040104	0.0002512	0.00015367	0.00010351	6.839e-05	6.07e-05
1.15152	0.00042779	0.00029118	0.00019435	0.00013684	9.296e-05	8.296e-05
1.19192	0.00045102	0.0003332	0.00024068	0.00017744	0.00012549	0.00011339
1.23233	0.0004724	0.00037674	0.00029187	0.00022468	0.00016718	0.00015344
1.27273	0.00049088	0.0004213	0.00034728	0.00027855	0.00021775	0.00020344
1.31313	0.00050755	0.00046575	0.00040484	0.00033779	0.00027625	0.00026208
1.35354	0.00052249	0.000509	0.0004641	0.00040089	0.00035431	0.00032856
1.39394	0.00053477	0.00054702	0.00052395	0.00046647	0.0004257	0.0004005
1.43435	0.00054515	0.00059161	0.00058302	0.00053346	0.00049892	0.00047568
1.47475	0.0005548	0.00063186	0.00064008	0.00059991	0.00057129	0.00055202
1.51516	0.00056331	0.00066649	0.00069338	0.0006641	0.00064212	0.00062665
1.55556	0.00057013	0.00069618	0.00074152	0.00072434	0.00070918	0.00069835
1.59596	0.00057465	0.00072132	0.00078326	0.00077861	0.00077061	0.00076407
1.63637	0.00057862	0.00074068	0.00081715	0.00082653	0.00082434	0.00081378
1.67677	0.00058126	0.00075411	0.00084166	0.00086613	0.00086876	0.00086128
1.71718	0.00058567	0.00076074	0.00083508	0.00089615	0.00090186	0.00089813
1.75758	0.00058896	0.00076204	0.00084557	0.00091582	0.0009233	0.0009238
1.79798	0.00059075	0.00075975	0.00084707	0.00092218	0.00093255	0.0009388
1.83839	0.00059359	0.00075523	0.00084068	0.00092097	0.00093453	0.00094158
1.87879	0.00059699	0.000749	0.00083284	0.00091336	0.00093151	0.00093914
1.9192	0.00060004	0.00074168	0.00082159	0.00090374	0.00092435	0.00093304
1.9596	0.00060379	0.00073461	0.00081066	0.00089113	0.00091554	0.00092694
2	0.00060769	0.00072683	0.00080173	0.00082582	0.00090809	0.00092175
2	0.0005379	0.00066432	0.00073437	0.00076344	0.00083443	0.00084985
1.9596	0.00045783	0.00056085	0.00062009	0.0006514	0.00071167	0.00072745
1.91919	0.00039486	0.00047866	0.000528	0.00055756	0.00061029	0.00062418
1.87879	0.00034479	0.00041223	0.00045329	0.00047988	0.0005241	0.00053774
1.83838	0.0003036	0.00035766	0.00039106	0.0004138	0.00045131	0.00046366
1.79798	0.00026885	0.00031234	0.00033848	0.00035754	0.00038928	0.00040005
1.75758	0.00023897	0.00027338	0.00029356	0.0003093	0.00032755	0.00034471
1.71717	0.0002127	0.0002423	0.00025466	0.00026736	0.00028681	0.00029668
1.67676	0.00018943	0.00021316	0.0002209	0.00023096	0.00024813	0.00025489
1.63636	0.00016911	0.0001868	0.00019129	0.0001991	0.00021382	0.00021839
1.59596	0.00015073	0.00016373	0.0001653	0.0001711	0.00018354	0.00018667
1.55556	0.00013421	0.00014293	0.0001425	0.00014646	0.00015699	0.00015887
1.51515	0.00011948	0.00012435	0.00012245	0.00012526	0.0001338	0.00013488
1.47475	0.0001059	0.00010774	0.00010486	0.00010669	0.0001136	0.00011368
1.43434	9.334e-05	9.301e-05	8.941e-05	9.053e-05	9.609e-05	9.635e-05
1.39394	8.192e-05	7.993e-05	7.674e-05	7.647e-05	8.098e-05	8.12e-05
1.35353	7.165e-05	6.834e-05	6.537e-05	6.438e-05	6.799e-05	6.824e-05
1.31313	6.243e-05	5.824e-05	5.53e-05	5.407e-05	5.698e-05	5.709e-05
1.27273	5.425e-05	4.939e-05	4.662e-05	4.525e-05	4.762e-05	4.763e-05
1.23232	4.686e-05	4.178e-05	3.912e-05	3.771e-05	3.958e-05	3.966e-05
1.19192	4.029e-05	3.515e-05	3.268e-05	3.145e-05	3.299e-05	3.294e-05
1.15151	3.44e-05	2.923e-05	2.724e-05	2.617e-05	2.74e-05	2.735e-05
1.11111	2.927e-05	2.447e-05	2.261e-05	2.151e-05	2.274e-05	2.275e-05
1.07071	2.547e-05	2.045e-05	1.876e-05	1.787e-05	1.882e-05	1.892e-05
1.0303	2.161e-05	1.692e-05	1.554e-05	1.48e-05	1.565e-05	1.564e-05
0.9899	1.82e-05	1.393e-05	1.284e-05	1.213e-05	1.297e-05	1.304e-05
0.94949	1.518e-05	1.152e-05	1.061e-05	1.016e-05	1.076e-05	1.084e-05
0.90909	1.266e-05	9.48e-06	8.77e-06	8.27e-06	8.87e-06	8.93e-06
0.86869	1.047e-05	7.74e-06	7.17e-06	7.08e-06	7.35e-06	7.58e-06
0.82828	8.64e-06	6.34e-06	5.95e-06	5.61e-06	6.06e-06	6.04e-06
0.78788	7.03e-06	5.35e-06	4.89e-06	4.59e-06	5.01e-06	5.37e-06
0.74747	5.77e-06	4.41e-06	3.95e-06	3.86e-06	4.08e-06	4.24e-06
0.70707	4.61e-06	3.43e-06	3.28e-06	3.16e-06	3.34e-06	3.49e-06
0.66667	3.68e-06	2.88e-06	2.69e-06	2.56e-06	2.73e-06	2.83e-06
0.62626	2.92e-06	2.04e-06	2.08e-06	2.3e-06	2.18e-06	2.32e-06
0.58586	2.3e-06	1.96e-06	1.64e-06	1.7e-06	1.74e-06	1.88e-06
0.54546	1.91e-06	1.37e-06	1.29e-06	1.35e-06	1.45e-06	1.6e-06
0.50505	1.21e-06	1.11e-06	1.02e-06	1.07e-06	1.03e-06	1.18e-06
0.46465	8.6e-07	8.3e-07	9.3e-07	7.6e-07	9.4e-07	8.9e-07
0.42424	8.2e-07	5.7e-07	5.9e-07	5.4e-07	3.7e-07	7.8e-07
0.38384	5.5e-07	2.8e-07	3.5e-07	4e-07	2.9e-07	4.9e-07
0.34343	2.9e-07	2.1e-07	2.4e-07	1.2e-07	2.9e-07	3.6e-07
0.30303	4e-08	-5e-08	2e-07	-4e-08	5e-08	8e-08
0.26263	-6e-08	-1.7e-07	-9.8e-07	-1.7e-07	3e-08	-7e-08
0.22222	-2e-07	-3e-07	-2.1e-07	-1.2e-07	-2.9e-07	-2.2e-07
0.18182	-5.6e-07	-5.6e-07	-6.3e-07	-5.8e-07	-7e-07	-6.7e-07
0.14141	-2.9e-07	-4.3e-07	-4.3e-07	-3.3e-07	-1.9e-07	-4e-07
0.10101	-5e-07	-5.2e-07	-5.9e-07	-5.4e-07	-4.2e-07	-4.9e-07
0.06061	-4.8e-07	-6e-07	-6.5e-07	-7.6e-07	-5.8e-07	-6e-07
0.0202	-6.1e-07	-6.6e-07	-6.6e-07	-4.1e-07	-7.3e-07	-6.6e-07
-0.0202	-6.8e-07	-7.8e-07	-7.3e-07	-6.9e-07	-7.2e-07	-6.7e-07
-0.06061	-6.8e-07	-8.3e-07	-7.8e-07	-7.7e-07	-8.1e-07	-8.6e-07
-0.10101	-7.5e-07	-7.1e-07	-8.4e-07	-8.3e-07	-4.4e-07	-6.2e-07
-0.14141	-7.9e-07	-8e-07	-9.6e-07	-1.75e-06	-8.6e-07	-9.9e-07
-0.18182	-8.7e-07	-9.6e-07	-9.7e-07	-9e-07	-9.3e-07	-8.5e-07
-0.22223	-1.85e-06	-1.91e-06	-2.06e-06	-2.08e-06	-2.06e-06	-2.17e-06
-0.26263	-9.8e-07	-9.7e-07	-1.07e-06	-9.9e-07	-1.16e-06	-9e-07
-0.30303	-1.1e-06	-1.05e-06	-1.16e-06	-1.17e-06	-9.9e-07	-1.11e-06
-0.34344	-1.11e-06	-1.11e-06	-1.15e-06	-1.22e-06	-1.1e-06	-1.2e-06
-0.38384	-1.18e-06	-1.21e-06	-1.2e-06	-1.28e-06	-1.15e-06	-9e-07
-0.42424	-1.24e-06	-1.2e-06	-1.3e-06	-1.32e-06	-1.2e-06	-1.18e-06
-0.46465	-1.19e-06	-1.31e-06	-1.07e-06	-1.37e-06	-1.31e-06	-1.24e-06
-0.50505	-1.29e-06	-1.36e-06	-1.13e-06	-1.33e-06	-1.43e-06	-1.39e-06
-0.54546	-1.3e-06	-1.38e-06	-1.1e-06	-1.35e-06	-1.46e-06	-1.43e-06
-0.58586	-1.4e-06	-1.35e-06	-1.41e-06	-1.47e-06	-1.39e-06	-1.53e-06
-0.62626	-1.41e-06	-1.41e-06	-1.23e-06	-1.4e-06	-1.56e-06	-1.35e-06
-0.66667	-1.46e-06	-1.43e-06	-1.21e-06	-1.49e-06	-1.6e-06	-2.53e-06
-0.70707	-1.34e-06	-1.54e-06	-1.45e-06	-1.54e-06	-1.65e-06	-1.73e-06
-0.74748	-1.54e-06	-1.49e-06	-1.48e-06	-1.33e-06	-1.63e-06	-1.91e-06
-0.78788	-2.04e-06	-1.58e-06	-1.56e-06	-1.59e-06	-1.76e-06	-1.63e-06
-0.82828	-1.51e-06	-1.62e-06	-1.66e-06	-1.57e-06	-1.75e-06	-1.74e-06
-0.86869	-1.63e-06	-1.69e-06	-1.72e-06	-1.73e-06	-1.89e-06	-1.85e-06
-0.90909	-1.73e-06	-1.8e-06	-1.8e-06	-1.78e-06	-1.97e-06	-2e-06
-0.9495	-1.53e-06	-1.82e-06	-1.82e-06	-1.96e-06	-1.98e-06	-2.09e-06
-0.9899	-1.72e-06	-1.97e-06	-2.03e-06	-2.02e-06	-2.07e-06	-2.18e-06
-1.0303	-1.85e-06	-1.88e-06	-1.93e-06	-2.86e-06	-1.62e-06	-2.16e-06
-1.07071	-2.09e-06	-1.83e-06	-2.33e-06	-2.28e-06	-2.27e-06	-2.38e-06
-1.11111	-2.21e-06	-2.26e-06	-2.5e-06	-2.47e-06	-2.42e-06	-2.55e-06
-1.15152	-2.39e-06	-2.44e-06	-2.75e-06	-2.7e-06	-2.37e-06	-2.78e-06
-1.19192	-2.75e-06	-2.59e-06	-2.88e-06	-3.07e-06	-2.95e-06	-3.05e-06
-1.23232	-3.17e-06	-3.23e-06	-3.31e-06	-3.47e-06	-3.41e-06	-3.28e-06
-1.27273	-3.79e-06	-3.76e-06	-3.95e-06	-3.95e-06	-3.85e-06	-4.02e-06
-1.31314	-5.35e-06	-4.68e-06	-4.77e-06	-4.69e-06	-4.63e-06	-4.2e-06
-1.35354	-5.64e-06	-5.76e-06	-5.89e-06	-5.59e-06	-5.65e-06	-5.51e-06
-1.39394	-7.23e-06	-7.45e-06	-7.33e-06	-7.27e-06	-7.05e-06	-6.92e-06
-1.43434	-9.38e-06	-9.7e-06	-9.57e-06	-9.25e-06	-9.09e-06	-8.74e-06
-1.47475	-1.242e-05	-1.27e-05	-1.26e-05	-1.204e-05	-1.176e-05	-1.137e-05
-1.51515	-1.649e-05	-1.685e-05	-1.668e-05	-1.578e-05	-1.535e-05	-1.473e-05
-1.55556	-2.226e-05	-2.223e-05	-2.198e-05	-2.08e-05	-1.993e-05	-1.906e-05
-1.59596	-2.964e-05	-2.944e-05	-2.856e-05	-2.707e-05	-2.574e-05	-2.475e-05
-1.63636	-3.898e-05	-3.839e-05	-3.681e-05	-3.498e-05	-3.327e-05	-3.171e-05
-1.67677	-5.052e-05	-4.936e-05	-4.725e-05	-4.459e-05	-4.235e-05	-4.032e-05
-1.71717	-6.473e-05	-6.253e-05	-5.964e-05	-5.619e-05	-5.32e-05	-5.071e-05
-1.75758	-8.135e-05	-7.803e-05	-7.432e-05	-6.976e-05	-6.608e-05	-6.286e-05
-1.79798	-0.00010025	-9.603e-05	-9.112e-05	-8.523e-05	-8.069e-05	-7.706e-05
-1.83838	-0.00012186	-0.00011652	-0.00011019	-0.00010305	-9.755e-05	-9.305e-05
-1.87879	-0.00014583	-0.00013909	-0.00013116	-0.00012305	-0.00011622	-0.00011105
-1.91919	-0.00017209	-0.00016365	-0.0001543	-0.00014454	-0.00013709	-0.00013123
-1.9596	-0.00020029	-0.00019018	-0.00017938	-0.00016839	-0.00016047	-0.00015377
-2	-0.00023035	-0.0002187	-0.00020567	-0.00019462	-0.00018633	-0.00017944
-2	-0.00022934
-1.9596	-0.00019778
-1.91919	-0.0001691
-1.87879	-0.00014314
-1.83838	-0.0001199
-1.79798	-9.921e-05
-1.75758	-8.097e-05
-1.71717	-6.524e-05
-1.67677	-5.189e-05
-1.63636	-4.055e-05
-1.59596	-3.126e-05
-1.55556	-2.36e-05
-1.51515	-1.747e-05
-1.47475	-1.25e-05
-1.43434	-8.91e-06
-1.39393	-5.26e-06
-1.35353	-3.84e-06
-1.31313	-2.67e-06
-1.27273	-1.58e-06
-1.23232	-9e-07
-1.19192	-4e-07
-1.15151	-4e-08
-1.11111	1.8e-07
-1.07071	3.5e-07
-1.0303	3e-07
-0.9899	6e-07
-0.9495	5.1e-07
-0.90909	6.4e-07
-0.86869	7.9e-07
-0.82828	8.7e-07
-0.78788	9e-07
-0.74748	1.02e-06
-0.70707	1.14e-06
-0.66667	1.06e-06
-0.62626	1.14e-06
-0.58586	2.07e-06
-0.54546	1.28e-06
-0.50505	1.38e-06
-0.46465	1.29e-06
-0.42424	1.38e-06
-0.38384	1.45e-06
-0.34343	1.55e-06
-0.30303	1.63e-06
-0.26263	1.7e-06
-0.22222	1.73e-06
-0.18182	2.1e-06
-0.14141	1.92e-06
-0.10101	1.95e-06
-0.06061	2.09e-06
-0.0202	2.18e-06
0.0202	2.22e-06
0.06061	2.34e-06
0.10101	2.39e-06
0.14141	2.55e-06
0.18182	2.73e-06
0.22223	3.93e-06
0.26263	3.67e-06
0.30303	3.45e-06
0.34343	3.82e-06
0.38384	4.31e-06
0.42424	5.06e-06
0.46465	5.94e-06
0.50505	7.47e-06
0.54546	9.52e-06
0.58586	1.231e-05
0.62626	1.611e-05
0.66667	2.109e-05
0.70707	2.761e-05
0.74748	3.616e-05
0.78788	4.698e-05
0.82828	6.05e-05
0.86869	7.716e-05
0.90909	9.727e-05
0.9495	0.00012104
0.9899	0.0001484
1.0303	0.00017932
1.07071	0.00021371
1.11111	0.0002512
1.15151	0.00029118
1.19192	0.0003332
1.23232	0.00037674
1.27273	0.0004213
1.31313	0.00046575
1.35354	0.000509
1.39394	0.00054702
1.43434	0.00059161
1.47475	0.00063186
1.51515	0.00066649
1.55556	0.00069618
1.59596	0.00072132
1.63637	0.00074068
1.67677	0.00075411
1.71718	0.00076074
1.75758	0.00076204
1.79798	0.00075975
1.83839	0.00075523
1.87879	0.000749
1.9192	0.00074168
1.9596	0.00073461
2	0.00072683
2	0.00066432
1.9596	0.00056085
1.91919	0.00047866
1.87879	0.00041223
1.83838	0.00035766
1.79798	0.00031234
1.75758	0.00027338
1.71717	0.0002423
1.67677	0.00021316
1.63636	0.0001868
1.59596	0.00016373
1.55556	0.00014293
1.51515	0.00012435
1.47475	0.00010774
1.43434	9.301e-05
1.39394	7.993e-05
1.35353	6.834e-05
1.31313	5.824e-05
1.27273	4.939e-05
1.23232	4.178e-05
1.19192	3.515e-05
1.15151	2.923e-05
1.11111	2.447e-05
1.07071	2.045e-05
1.0303	1.692e-05
0.9899	1.393e-05
0.94949	1.152e-05
0.90909	9.48e-06
0.86869	7.74e-06
0.82828	6.34e-06
0.78788	5.35e-06
0.74748	4.41e-06
0.70707	3.43e-06
0.66667	2.88e-06
0.62626	2.04e-06
0.58586	1.96e-06
0.54545	1.37e-06
0.50505	1.11e-06
0.46465	8.3e-07
0.42424	5.7e-07
0.38384	2.8e-07
0.34343	2.1e-07
0.30303	-5e-08
0.26263	-1.7e-07
0.22222	-3e-07
0.18182	-5.6e-07
0.14141	-4.3e-07
0.10101	-5.2e-07
0.06061	-6e-07
0.0202	-6.6e-07
-0.0202	-7.8e-07
-0.06061	-8.3e-07
-0.10101	-7.1e-07
-0.14141	-8e-07
-0.18182	-9.6e-07
-0.22223	-1.91e-06
-0.26263	-9.7e-07
-0.30303	-1.05e-06
-0.34344	-1.11e-06
-0.38384	-1.21e-06
-0.42424	-1.2e-06
-0.46465	-1.31e-06
-0.50505	-1.36e-06
-0.54546	-1.38e-06
-0.58586	-1.35e-06
-0.62626	-1.41e-06
-0.66667	-1.43e-06
-0.70707	-1.54e-06
-0.74748	-1.49e-06
-0.78788	-1.58e-06
-0.82828	-1.62e-06
-0.86869	-1.69e-06
-0.90909	-1.8e-06
-0.9495	-1.82e-06
-0.9899	-1.97e-06
-1.0303	-1.88e-06
-1.07071	-1.83e-06
-1.11111	-2.26e-06
-1.15152	-2.44e-06
-1.19192	-2.59e-06
-1.23232	-3.23e-06
-1.27273	-3.76e-06
-1.31313	-4.68e-06
-1.35354	-5.76e-06
-1.39394	-7.45e-06
-1.43434	-9.7e-06
-1.47475	-1.27e-05
-1.51515	-1.685e-05
-1.55556	-2.223e-05
-1.59596	-2.944e-05
-1.63636	-3.839e-05
-1.67677	-4.936e-05
-1.71717	-6.253e-05
-1.75758	-7.803e-05
-1.79798	-9.603e-05
-1.83838	-0.00011652
-1.87879	-0.00013909
-1.91919	-0.00016365
-1.9596	-0.00019018
-2	-0.0002187
-2	-0.00021794
-1.9596	-0.00018824
-1.91919	-0.00016161
-1.87879	-0.00013744
-1.83838	-0.00011554
-1.79798	-9.607e-05
-1.75758	-7.883e-05
-1.71717	-6.39e-05
-1.67677	-5.109e-05
-1.63636	-4.03e-05
-1.59596	-3.123e-05
-1.55556	-2.378e-05
-1.51515	-1.765e-05
-1.47475	-1.284e-05
-1.43434	-9.07e-06
-1.39394	-6.21e-06
-1.35353	-4.13e-06
-1.31313	-2.61e-06
-1.27273	-1.56e-06
-1.23232	-8.1e-07
-1.19192	-4.3e-07
-1.15151	-2e-08
-1.11111	1.4e-07
-1.07071	3.7e-07
-1.0303	5e-07
-0.9899	3.8e-07
-0.94949	7e-07
-0.90909	8.7e-07
-0.86869	8.9e-07
-0.82828	1.87e-06
-0.78788	1.04e-06
-0.74747	1.17e-06
-0.70707	1.21e-06
-0.66667	1.27e-06
-0.62626	1.34e-06
-0.58586	1.34e-06
-0.54545	1.35e-06
-0.50505	1.46e-06
-0.46465	1.41e-06
-0.42424	1.51e-06
-0.38384	1.47e-06
-0.34343	1.73e-06
-0.30303	1.59e-06
-0.26263	1.72e-06
-0.22222	1.85e-06
-0.18182	2.22e-06
-0.14141	1.91e-06
-0.10101	2.02e-06
-0.06061	2.2e-06
-0.0202	2.02e-06
0.0202	2.33e-06
0.06061	2.39e-06
0.10101	2.57e-06
0.14141	2.69e-06
0.18182	2.86e-06
0.22223	4.04e-06
0.26263	3.19e-06
0.30303	3.37e-06
0.34343	3.6e-06
0.38384	3.91e-06
0.42424	4.23e-06
0.46465	4.41e-06
0.50505	5.03e-06
0.54546	5.27e-06
0.58586	6.16e-06
0.62626	7.11e-06
0.66667	8.41e-06
0.70707	1.008e-05
0.74748	1.237e-05
0.78788	1.572e-05
0.82828	2.077e-05
0.86869	2.768e-05
0.90909	3.702e-05
0.9495	5.002e-05
0.9899	6.75e-05
1.0303	9.028e-05
1.07071	0.0001189
1.11111	0.00015367
1.15151	0.00019435
1.19192	0.00024068
1.23232	0.00029187
1.27273	0.00034728
1.31313	0.00040484
1.35353	0.0004641
1.39394	0.00052395
1.43434	0.00058302
1.47475	0.00064008
1.51515	0.00069338
1.55556	0.00074152
1.59596	0.00078326
1.63637	0.00081715
1.67677	0.00084166
1.71718	0.00083508
1.75758	0.00084557
1.79798	0.00084707
1.83839	0.00084068
1.87879	0.00083284
1.9192	0.00082159
1.9596	0.00081066
2.00001	0.00080173
2	0.00073437
1.9596	0.00062009
1.9192	0.000528
1.87879	0.00045329
1.83838	0.00039106
1.79798	0.00033848
1.75758	0.00029356
1.71717	0.00025466
1.67677	0.0002209
1.63636	0.00019129
1.59596	0.0001653
1.55556	0.0001425
1.51515	0.00012245
1.47475	0.00010486
1.43434	8.941e-05
1.39394	7.674e-05
1.35353	6.537e-05
1.31313	5.53e-05
1.27273	4.662e-05
1.23232	3.912e-05
1.19192	3.268e-05
1.15151	2.724e-05
1.11111	2.261e-05
1.07071	1.876e-05
1.0303	1.554e-05
0.9899	1.284e-05
0.94949	1.061e-05
0.90909	8.77e-06
0.86869	7.17e-06
0.82828	5.95e-06
0.78788	4.89e-06
0.74747	3.95e-06
0.70707	3.28e-06
0.66667	2.69e-06
0.62626	2.08e-06
0.58586	1.64e-06
0.54545	1.29e-06
0.50505	1.02e-06
0.46465	9.3e-07
0.42424	5.9e-07
0.38384	3.5e-07
0.34343	2.4e-07
0.30303	2e-07
0.26262	-9.8e-07
0.22222	-2.1e-07
0.18182	-6.3e-07
0.14141	-4.3e-07
0.10101	-5.9e-07
0.06061	-6.5e-07
0.0202	-6.6e-07
-0.0202	-7.3e-07
-0.06061	-7.8e-07
-0.10101	-8.4e-07
-0.14141	-9.6e-07
-0.18182	-9.7e-07
-0.22223	-2.06e-06
-0.26263	-1.07e-06
-0.30303	-1.16e-06
-0.34344	-1.15e-06
-0.38384	-1.2e-06
-0.42424	-1.3e-06
-0.46465	-1.07e-06
-0.50505	-1.13e-06
-0.54546	-1.1e-06
-0.58586	-1.41e-06
-0.62626	-1.23e-06
-0.66667	-1.21e-06
-0.70707	-1.45e-06
-0.74748	-1.48e-06
-0.78788	-1.56e-06
-0.82828	-1.66e-06
-0.86869	-1.72e-06
-0.90909	-1.8e-06
-0.9495	-1.82e-06
-0.9899	-2.03e-06
-1.0303	-1.93e-06
-1.07071	-2.33e-06
-1.11111	-2.5e-06
-1.15152	-2.75e-06
-1.19192	-2.88e-06
-1.23232	-3.31e-06
-1.27273	-3.95e-06
-1.31313	-4.77e-06
-1.35354	-5.89e-06
-1.39394	-7.33e-06
-1.43434	-9.57e-06
-1.47475	-1.26e-05
-1.51515	-1.668e-05
-1.55556	-2.198e-05
-1.59596	-2.856e-05
-1.63636	-3.681e-05
-1.67677	-4.725e-05
-1.71717	-5.964e-05
-1.75758	-7.432e-05
-1.79798	-9.112e-05
-1.83838	-0.00011019
-1.87879	-0.00013116
-1.91919	-0.0001543
-1.9596	-0.00017938
-2	-0.00020567
-2	-0.00020401
-1.9596	-0.00017619
-1.91919	-0.00015116
-1.87879	-0.0001285
-1.83838	-0.00010805
-1.79798	-8.976e-05
-1.75758	-7.375e-05
-1.71717	-5.987e-05
-1.67677	-4.792e-05
-1.63636	-3.779e-05
-1.59596	-2.92e-05
-1.55556	-2.225e-05
-1.51515	-1.672e-05
-1.47474	-1.21e-05
-1.43434	-8.88e-06
-1.39394	-6.25e-06
-1.35353	-4.09e-06
-1.31313	-2.58e-06
-1.27273	-1.54e-06
-1.23232	-8.1e-07
-1.19192	-2.9e-07
-1.15151	3e-08
-1.11111	1.37e-06
-1.07071	4.7e-07
-1.0303	5.6e-07
-0.9899	7.1e-07
-0.94949	8.2e-07
-0.90909	9e-07
-0.86869	1.03e-06
-0.82828	1.05e-06
-0.78788	9e-07
-0.74748	9.6e-07
-0.70707	1.1e-06
-0.66667	1.19e-06
-0.62626	1.38e-06
-0.58586	1.41e-06
-0.54545	1.5e-06
-0.50505	1.57e-06
-0.46465	1.4e-06
-0.42424	1.52e-06
-0.38384	1.55e-06
-0.34343	1.66e-06
-0.30303	1.58e-06
-0.26263	1.84e-06
-0.22222	1.99e-06
-0.18182	2.37e-06
-0.14141	2.15e-06
-0.10101	2.16e-06
-0.06061	2.26e-06
-0.0202	2.18e-06
0.0202	2.2e-06
0.06061	2.54e-06
0.10101	2.66e-06
0.14142	3.37e-06
0.18182	2.84e-06
0.22223	4.11e-06
0.26263	3.34e-06
0.30303	3.45e-06
0.34344	3.78e-06
0.38384	3.98e-06
0.42424	4.34e-06
0.46465	4.48e-06
0.50505	4.87e-06
0.54546	5.34e-06
0.58586	5.89e-06
0.62626	6.69e-06
0.66667	7.34e-06
0.70707	8.43e-06
0.74748	9.77e-06
0.78788	1.16e-05
0.82828	1.403e-05
0.86869	1.74e-05
0.90909	2.224e-05
0.9495	2.909e-05
0.9899	3.899e-05
1.0303	5.272e-05
1.07071	7.7e-05
1.11111	0.00010351
1.15151	0.00013684
1.19192	0.00017744
1.23232	0.00022468
1.27272	0.00027855
1.31313	0.00033779
1.35353	0.00040089
1.39394	0.00046647
1.43434	0.00053346
1.47475	0.00059991
1.51515	0.0006641
1.55556	0.00072434
1.59596	0.00077861
1.63637	0.00082653
1.67677	0.00086613
1.71718	0.00089615
1.75758	0.00091582
1.79798	0.00092218
1.83839	0.00092097
1.8788	0.00091336
1.9192	0.00090374
1.9596	0.00089113
2	0.00082582
2	0.00076344
1.9596	0.0006514
1.9192	0.00055756
1.87879	0.00047988
1.83838	0.0004138
1.79798	0.00035754
1.75758	0.0003093
1.71717	0.00026736
1.67677	0.00023096
1.63636	0.0001991
1.59596	0.0001711
1.55556	0.00014646
1.51515	0.00012526
1.47475	0.00010669
1.43434	9.053e-05
1.39394	7.647e-05
1.35353	6.438e-05
1.31313	5.407e-05
1.27273	4.525e-05
1.23232	3.771e-05
1.19192	3.145e-05
1.15151	2.617e-05
1.11111	2.151e-05
1.07071	1.787e-05
1.0303	1.48e-05
0.9899	1.213e-05
0.94949	1.016e-05
0.90909	8.27e-06
0.86869	7.08e-06
0.82828	5.61e-06
0.78788	4.59e-06
0.74747	3.86e-06
0.70707	3.16e-06
0.66667	2.56e-06
0.62626	2.3e-06
0.58586	1.7e-06
0.54545	1.35e-06
0.50505	1.07e-06
0.46465	7.6e-07
0.42424	5.4e-07
0.38384	4e-07
0.34343	1.2e-07
0.30303	-4e-08
0.26263	-1.7e-07
0.22222	-1.2e-07
0.18182	-5.8e-07
0.14141	-3.3e-07
0.10101	-5.4e-07
0.0606	-7.6e-07
0.0202	-4.1e-07
-0.0202	-6.9e-07
-0.06061	-7.7e-07
-0.10101	-8.3e-07
-0.14142	-1.75e-06
-0.18182	-9e-07
-0.22223	-2.08e-06
-0.26263	-9.9e-07
-0.30303	-1.17e-06
-0.34344	-1.22e-06
-0.38384	-1.28e-06
-0.42424	-1.32e-06
-0.46465	-1.37e-06
-0.50505	-1.33e-06
-0.54546	-1.35e-06
-0.58586	-1.47e-06
-0.62626	-1.4e-06
-0.66667	-1.49e-06
-0.70707	-1.54e-06
-0.74748	-1.33e-06
-0.78788	-1.59e-06
-0.82828	-1.57e-06
-0.86869	-1.73e-06
-0.90909	-1.78e-06
-0.9495	-1.96e-06
-0.9899	-2.02e-06
-1.03031	-2.86e-06
-1.07071	-2.28e-06
-1.11111	-2.47e-06
-1.15152	-2.7e-06
-1.19192	-3.07e-06
-1.23232	-3.47e-06
-1.27273	-3.95e-06
-1.31313	-4.69e-06
-1.35354	-5.59e-06
-1.39394	-7.27e-06
-1.43434	-9.25e-06
-1.47475	-1.204e-05
-1.51515	-1.578e-05
-1.55556	-2.08e-05
-1.59596	-2.707e-05
-1.63636	-3.498e-05
-1.67677	-4.459e-05
-1.71717	-5.619e-05
-1.75758	-6.976e-05
-1.79798	-8.523e-05
-1.83838	-0.00010305
-1.87879	-0.00012305
-1.91919	-0.00014454
-1.9596	-0.00016839
-2	-0.00019462
-2	-0.00019506
-1.9596	-0.00016876
-1.91919	-0.00014461
-1.87879	-0.00012274
-1.83838	-0.00010318
-1.79798	-8.58e-05
-1.75758	-7.042e-05
-1.71717	-5.715e-05
-1.67677	-4.578e-05
-1.63636	-3.629e-05
-1.59596	-2.829e-05
-1.55556	-2.174e-05
-1.51515	-1.622e-05
-1.47475	-1.187e-05
-1.43434	-8.63e-06
-1.39394	-5.94e-06
-1.35353	-3.98e-06
-1.31313	-2.47e-06
-1.27273	-1.49e-06
-1.23232	-6.8e-07
-1.19192	-1.6e-07
-1.15151	1.2e-07
-1.11111	3.8e-07
-1.07071	4.4e-07
-1.0303	9.3e-07
-0.9899	7.6e-07
-0.94949	1e-06
-0.90909	9.7e-07
-0.86869	1.06e-06
-0.82828	1.12e-06
-0.78788	1.25e-06
-0.74747	1.32e-06
-0.70707	1.31e-06
-0.66667	1.37e-06
-0.62626	1.48e-06
-0.58586	1.43e-06
-0.54545	1.52e-06
-0.50505	1.51e-06
-0.46465	1.47e-06
-0.42424	1.64e-06
-0.38384	1.71e-06
-0.34343	1.85e-06
-0.30303	1.91e-06
-0.26263	2.01e-06
-0.22222	2.08e-06
-0.18182	2.44e-06
-0.14141	2.83e-06
-0.10101	2.28e-06
-0.06061	2.44e-06
-0.0202	2.47e-06
0.0202	2.57e-06
0.06061	2.69e-06
0.10101	2.88e-06
0.14141	2.95e-06
0.18182	3.17e-06
0.22223	4.35e-06
0.26263	3.53e-06
0.30303	3.66e-06
0.34344	3.97e-06
0.38384	4.22e-06
0.42424	3.94e-06
0.46465	4.36e-06
0.50505	4.84e-06
0.54546	5.41e-06
0.58586	5.99e-06
0.62626	6.62e-06
0.66667	7.34e-06
0.70707	8.21e-06
0.74748	9.3e-06
0.78788	1.067e-05
0.82828	1.222e-05
0.86869	1.476e-05
0.90909	1.777e-05
0.9495	2.231e-05
0.9899	2.858e-05
1.0303	3.753e-05
1.07071	5.039e-05
1.11111	6.839e-05
1.15151	9.296e-05
1.19192	0.00012549
1.23232	0.00016718
1.27272	0.00021775
1.31313	0.00027625
1.35353	0.00035431
1.39394	0.0004257
1.43434	0.00049892
1.47474	0.00057129
1.51515	0.00064212
1.55556	0.00070918
1.59596	0.00077061
1.63636	0.00082434
1.67677	0.00086876
1.71718	0.00090186
1.75758	0.0009233
1.79798	0.00093255
1.83839	0.00093453
1.87879	0.00093151
1.9192	0.00092435
1.9596	0.00091554
2.00001	0.00090809
2.00001	0.00083443
1.9596	0.00071167
1.9192	0.00061029
1.87879	0.0005241
1.83839	0.00045131
1.79798	0.00038928
1.75758	0.00032755
1.71717	0.00028681
1.67677	0.00024813
1.63636	0.00021382
1.59596	0.00018354
1.55556	0.00015699
1.51515	0.0001338
1.47475	0.0001136
1.43434	9.609e-05
1.39394	8.098e-05
1.35353	6.799e-05
1.31313	5.698e-05
1.27273	4.762e-05
1.23232	3.958e-05
1.19192	3.299e-05
1.15151	2.74e-05
1.11111	2.274e-05
1.07071	1.882e-05
1.0303	1.565e-05
0.9899	1.297e-05
0.94949	1.076e-05
0.90909	8.87e-06
0.86869	7.35e-06
0.82828	6.06e-06
0.78788	5.01e-06
0.74747	4.08e-06
0.70707	3.34e-06
0.66667	2.73e-06
0.62626	2.18e-06
0.58586	1.74e-06
0.54545	1.45e-06
0.50505	1.03e-06
0.46465	9.4e-07
0.42424	3.7e-07
0.38384	2.9e-07
0.34343	2.9e-07
0.30303	5e-08
0.26263	3e-08
0.22222	-2.9e-07
0.18182	-7e-07
0.14141	-1.9e-07
0.10101	-4.2e-07
0.06061	-5.8e-07
0.0202	-7.3e-07
-0.0202	-7.2e-07
-0.06061	-8.1e-07
-0.10101	-4.4e-07
-0.14141	-8.6e-07
-0.18182	-9.3e-07
-0.22223	-2.06e-06
-0.26263	-1.16e-06
-0.30303	-9.9e-07
-0.34344	-1.1e-06
-0.38384	-1.15e-06
-0.42424	-1.2e-06
-0.46465	-1.31e-06
-0.50505	-1.43e-06
-0.54546	-1.46e-06
-0.58586	-1.39e-06
-0.62626	-1.56e-06
-0.66667	-1.6e-06
-0.70707	-1.65e-06
-0.74748	-1.63e-06
-0.78788	-1.76e-06
-0.82828	-1.75e-06
-0.86869	-1.89e-06
-0.90909	-1.97e-06
-0.9495	-1.98e-06
-0.9899	-2.07e-06
-1.0303	-1.62e-06
-1.07071	-2.27e-06
-1.11111	-2.42e-06
-1.15152	-2.37e-06
-1.19192	-2.95e-06
-1.23232	-3.41e-06
-1.27273	-3.85e-06
-1.31313	-4.63e-06
-1.35354	-5.65e-06
-1.39394	-7.05e-06
-1.43434	-9.09e-06
-1.47475	-1.176e-05
-1.51515	-1.535e-05
-1.55556	-1.993e-05
-1.59596	-2.574e-05
-1.63636	-3.327e-05
-1.67677	-4.235e-05
-1.71717	-5.32e-05
-1.75758	-6.608e-05
-1.79798	-8.069e-05
-1.83838	-9.755e-05
-1.87879	-0.00011622
-1.91919	-0.00013709
-1.9596	-0.00016047
-2	-0.00018633
-2	-0.00018687
-1.9596	-0.00016125
-1.91919	-0.00013786
-1.87879	-0.0001172
-1.83838	-9.842e-05
-1.79798	-8.176e-05
-1.75758	-6.715e-05
-1.71717	-5.441e-05
-1.67677	-4.359e-05
-1.63636	-3.44e-05
-1.59596	-2.686e-05
-1.55556	-2.048e-05
-1.51515	-1.558e-05
-1.47474	-1.129e-05
-1.43434	-7.95e-06
-1.39394	-5.43e-06
-1.35353	-3.84e-06
-1.31313	-2.36e-06
-1.27273	-1.36e-06
-1.23232	-7.4e-07
-1.19192	-2.3e-07
-1.15151	-2e-08
-1.11111	1.9e-07
-1.07071	6e-07
-1.0303	4.6e-07
-0.9899	8.5e-07
-0.94949	9.5e-07
-0.90909	1.04e-06
-0.86869	1.12e-06
-0.82828	1.17e-06
-0.78788	1.24e-06
-0.74747	1.34e-06
-0.70707	1.29e-06
-0.66667	1.48e-06
-0.62626	1.47e-06
-0.58586	1.46e-06
-0.54545	1.65e-06
-0.50505	1.64e-06
-0.46465	1.76e-06
-0.42424	1.78e-06
-0.38384	1.68e-06
-0.34343	1.71e-06
-0.30303	1.91e-06
-0.26263	1.93e-06
-0.22222	1.82e-06
-0.18182	2.45e-06
-0.14141	2.11e-06
-0.10101	2.38e-06
-0.06061	2.25e-06
-0.0202	2.62e-06
0.0202	2.54e-06
0.06061	2.69e-06
0.10101	2.86e-06
0.14141	3.07e-06
0.18182	3.18e-06
0.22223	4.55e-06
0.26263	3.7e-06
0.30303	3.82e-06
0.34344	4.05e-06
0.38384	4.33e-06
0.42424	4.71e-06
0.46465	4.86e-06
0.50505	5.47e-06
0.54546	5.92e-06
0.58586	6.22e-06
0.62626	6.83e-06
0.66667	7.65e-06
0.70707	7.94e-06
0.74748	9.3e-06
0.78788	1.056e-05
0.82828	1.196e-05
0.86869	1.422e-05
0.90909	1.716e-05
0.9495	2.095e-05
0.9899	2.635e-05
1.0303	3.402e-05
1.07071	4.5e-05
1.11111	6.07e-05
1.15151	8.296e-05
1.19192	0.00011339
1.23232	0.00015344
1.27272	0.00020344
1.31313	0.00026208
1.35353	0.00032856
1.39394	0.0004005
1.43434	0.00047568
1.47474	0.00055202
1.51515	0.00062665
1.55556	0.00069835
1.59596	0.00076407
1.63636	0.00081378
1.67677	0.00086128
1.71717	0.00089813
1.75758	0.0009238
1.79798	0.0009388
1.83839	0.00094158
1.87879	0.00093914
1.9192	0.00093304
1.9596	0.00092694
2.00001	0.00092175
2.00001	0.00084985
1.9596	0.00072745
1.9192	0.00062418
1.87879	0.00053774
1.83839	0.00046366
1.79798	0.00040005
1.75758	0.00034471
1.71717	0.00029668
1.67677	0.00025489
1.63636	0.00021839
1.59596	0.00018667
1.55556	0.00015887
1.51515	0.00013488
1.47475	0.00011368
1.43434	9.635e-05
1.39394	8.12e-05
1.35353	6.824e-05
1.31313	5.709e-05
1.27273	4.763e-05
1.23232	3.966e-05
1.19192	3.294e-05
1.15151	2.735e-05
1.11111	2.275e-05
1.07071	1.892e-05
1.0303	1.564e-05
0.9899	1.304e-05
0.94949	1.084e-05
0.90909	8.93e-06
0.86869	7.58e-06
0.82828	6.04e-06
0.78788	5.37e-06
0.74747	4.24e-06
0.70707	3.49e-06
0.66667	2.83e-06
0.62626	2.32e-06
0.58586	1.88e-06
0.54545	1.6e-06
0.50505	1.18e-06
0.46465	8.9e-07
0.42424	7.8e-07
0.38384	4.9e-07
0.34343	3.6e-07
0.30303	8e-08
0.26263	-7e-08
0.22222	-2.2e-07
0.18182	-6.7e-07
0.14141	-4e-07
0.10101	-4.9e-07
0.06061	-6e-07
0.0202	-6.6e-07
-0.0202	-6.7e-07
-0.06061	-8.6e-07
-0.10101	-6.2e-07
-0.14142	-9.9e-07
-0.18182	-8.5e-07
-0.22223	-2.17e-06
-0.26263	-9e-07
-0.30303	-1.11e-06
-0.34344	-1.2e-06
-0.38384	-9e-07
-0.42424	-1.18e-06
-0.46465	-1.24e-06
-0.50505	-1.39e-06
-0.54546	-1.43e-06
-0.58586	-1.53e-06
-0.62626	-1.35e-06
-0.66667	-2.53e-06
-0.70707	-1.73e-06
-0.74748	-1.91e-06
-0.78788	-1.63e-06
-0.82828	-1.74e-06
-0.86869	-1.85e-06
-0.90909	-2e-06
-0.9495	-2.09e-06
-0.9899	-2.18e-06
-1.0303	-2.16e-06
-1.07071	-2.38e-06
-1.11111	-2.55e-06
-1.15152	-2.78e-06
-1.19192	-3.05e-06
-1.23232	-3.28e-06
-1.27273	-4.02e-06
-1.31313	-4.2e-06
-1.35354	-5.51e-06
-1.39394	-6.92e-06
-1.43434	-8.74e-06
-1.47475	-1.137e-05
-1.51515	-1.473e-05
-1.55556	-1.906e-05
-1.59596	-2.475e-05
-1.63636	-3.171e-05
-1.67677	-4.032e-05
-1.71717	-5.071e-05
-1.75758	-6.286e-05
-1.79798	-7.706e-05
-1.83838	-9.305e-05
-1.87879	-0.00011105
-1.91919	-0.00013123
-1.9596	-0.00015377
-2	-0.00017944

## Sheet: Fig2 F
Potential (V)	Current (μA)	Current (μA)	Current (μA)	Current (μA)
0.004	12	11.625	10.625	10.125
0.012	11.9167	10.6667	9.70833	9.75
0.02	11.25	10.25	9.45833	8.83333
0.026	11.7083	10.4167	8.79167	9.66667
0.034	11.3333	10.7917	9.83333	9.29167
0.042	11.2917	10.7917	9.41667	9.41667
0.05	11.375	11.9167	10.2917	9.5
0.056	11.5833	11.6667	10.3333	9.83333
0.064	11.4167	11.625	10.4167	10.7917
0.072	11.4167	10.8333	10.75	10.8333
0.078	11.5417	9.91667	9.91667	11.3333
0.086	12.375	10.0417	10.9167	11.1667
0.094	12.0417	10.125	10.3333	11.2917
0.102	12.0417	10.5417	10.4167	10.375
0.108	12.375	11.5833	10.25	11.0417
0.116	12.7083	12.25	10.0417	9.5
0.124	12.2917	12.8333	10.625	10.3333
0.13	12.4583	12.375	10.375	9.95833
0.138	12.2083	11.375	10.9167	10.7083
0.146	12.2917	11.4583	11.4167	11.2083
0.154	12.2083	11.7917	10.875	10.7083
0.16	12.5	12.9583	11.3333	10.2083
0.168	13.3333	13.125	10.625	10.2917
0.176	12.7083	12.4583	11.75	10.4167
0.182	13.5833	13.0417	11.7083	10.875
0.19	12.3333	12.2917	12.625	11.0833
0.198	13.5833	13.125	11.625	11.125
0.206	12.6667	11.875	11.7083	11
0.212	13.5833	13.0833	11.625	10.9583
0.22	13.875	12.875	12.375	11.125
0.228	14.2083	13.375	12.5833	11.5833
0.234	14.6667	13.4167	12.25	11.4167
0.242	14.75	12.5417	12.6667	11.875
0.25	15.0417	13.2083	11.9583	12.75
0.258	15.0833	12.25	12.1667	12
0.264	14	13.1667	12.8333	12.6667
0.272	14.875	12.9583	12.5833	11.8333
0.28	14.875	13.25	12.7083	13.25
0.286	15.625	13.7917	12.375	11.9167
0.294	14.5	13.5	12.5	12.875
0.302	14.4583	14.25	12.9167	11.9167
0.31	14.5	14.125	12.6667	13.25
0.316	15.9167	13.8333	12.875	12.75
0.324	16.375	14	12.6667	13.5
0.332	16.1667	13.3333	13.2083	12.625
0.338	16.25	13.875	13.3333	12.625
0.346	16.5417	13.4583	13.8333	12.375
0.354	16.4583	14.6667	13.0833	12.5
0.362	16.3333	15	14.25	13.0417
0.368	15.875	14.9167	14.5417	12.5
0.376	16	14.7083	14.5833	13.5
0.384	16.5833	15.125	14.25	12.5417
0.39	17.5833	15.4583	13.4167	13.25
0.398	17.9167	14.9583	14.0833	12.6667
0.406	17.3333	15.5833	14.3333	13.125
0.414	16.1667	16.125	15.2083	13.4583
0.42	17.75	16.9167	15.3333	13.4583
0.428	18.5	16.9583	14.9167	14.5417
0.436	18.875	16.5	14.7917	14.5833
0.442	19.2083	16.9583	15.2917	14.8333
0.45	19.2917	15.875	15.125	14.3333
0.458	19.9167	17.25	15.9167	14.9167
0.466	18.625	17	15.5833	14.5
0.472	18.4583	17.5	17	14.75
0.48	19.0417	16.5	15.625	14.5417
0.488	19.375	17.4167	16.5417	14.75
0.496	20.1667	17.3333	15.5417	14.9167
0.502	20.8333	18.375	17	15.25
0.51	21.2917	17.2917	16.0833	15.7083
0.518	21.7083	17.75	16.8333	15.5
0.524	21.625	16.7917	16.3333	15.4583
0.532	21.8333	17.1667	17.125	15.5417
0.54	22	17.9583	16.875	16.7083
0.546	21.625	19.125	17.8333	16.875
0.554	22.2083	20.125	18.1667	17.4583
0.562	22.625	19.9583	18.8333	17.625
0.57	23.2083	20.4583	18.5833	17.2083
0.576	24.0417	20.625	18.375	17.2917
0.584	24.2917	21.3333	18.75	16.9167
0.592	24.625	21.5833	18.625	17.2083
0.598	25.2917	21.125	19.4167	17.0417
0.606	25.0833	21	19.0833	17.4167
0.614	26.0833	21.0833	20.125	18.0417
0.622	26.4583	22.4167	19.2083	19.375
0.628	25.9167	23	20.625	19.2083
0.636	25.9167	22.75	20.3333	19.625
0.644	26.3333	22.625	20.5	19.4583
0.65	27.3333	22.2083	20.6667	19.375
0.658	28.5	23.3333	20.125	19.4583
0.666	29	23.0417	21.25	19.0833
0.674	29.4583	24.0833	20.0417	20.4583
0.68	29.2917	24.2083	21.75	20.8333
0.688	29.875	25.0417	21.4167	20.875
0.696	31.0417	25.1667	22.25	21
0.702	32.2083	25.5833	21.125	21.125
0.71	32.1667	25.625	22.3333	21.9583
0.718	32.7917	26.1667	22.7083	21.9167
0.726	32.75	26.375	23.7083	21.5417
0.732	33.8333	26.4167	24	22.3333
0.74	34.75	27.0833	24.5833	21.625
0.748	34.875	26.7083	24.2917	22.2917
0.754	34.875	27.6667	24.4583	22.5
0.762	34.7083	28.25	23.9167	23.2083
0.77	36.0417	29.9167	24.9167	23.1667
0.778	37.2083	30.625	24.4167	22.4583
0.784	38.2083	30.2917	24.9583	23.125
0.792	38.375	30.75	25.4583	24.25
0.8	38.7917	31.2083	25.9583	25.0833
0.806	39.7083	32.2917	27.375	25.5833
0.812	40.5417	32	26.9583	24.8333
0.818	40.875	32.875	27.7917	25.25
0.826	42.0833	32.8333	28.375	26
0.834	43.75	33.25	29.25	27.0833
0.84	44.8333	34.4167	29.4583	27.4167
0.848	46.25	34.7083	28.4167	27.4167
0.856	46.9167	36.875	29.5833	28.3333
0.862	47.7917	36.6667	30.7917	28.6667
0.87	48.375	38.5	31.7917	29.4583
0.878	50.4583	37.75	32.2083	28.875
0.886	52.0417	38.9583	32.5417	30.25
0.892	54.0417	39.7917	33.7083	30.0833
0.9	54.1667	40.75	33.5	30.4167
0.908	56.2083	41.5833	34.5	29.625
0.914	57	42.375	34.375	30.0417
0.922	58.4167	44.2083	36.3333	31.875
0.93	60.0833	44.7917	35.625	32.4583
0.938	61.2917	44.5833	37.0417	33.5
0.944	63.375	44.5	37.6667	34.25
0.952	64.5	45.7083	39.2917	35.1667
0.96	67.25	48.375	40.6667	35.625
0.966	68.6667	50.125	40.9583	35.2083
0.974	71.3333	51.75	41.5417	35.8333
0.982	72.7917	52.375	42.1667	36.5417
0.99	75	53.1667	42.75	36.7917
0.996	77.1667	54.1667	43.4167	37.6667
1.004	78.4167	55.7083	44.375	38.7917
1.012	81.5417	57.7917	45.4583	39.8333
1.018	83.75	58.0833	46.8333	40.5
1.026	88.5833	58.7083	47.1667	41.4167
1.034	91.4583	60.2917	47.4583	41.875
1.042	95.2917	63.25	48.7083	43.8333
1.048	98.2083	66.1667	49.4167	44.4583
1.056	102.208	67.2083	51.4583	46.0417
1.064	104.792	68.6667	53.2917	45.8333
1.072	108.542	70.5833	54.25	47
1.078	112.458	72.5417	55.7083	47.7917
1.086	116.833	74.875	55.9583	49.2917
1.094	121.333	76.4583	58.6667	49.5
1.1	126.333	78.6667	60.5833	51.9583
1.108	131.542	81.0833	62.9167	53.9167
1.116	137.125	84.5	63.7917	55.4167
1.122	142.042	87.75	64.5833	55.9167
1.13	148.542	90.0417	66.5417	57.1667
1.138	155.375	92.7083	69.5417	59.0417
1.146	162.75	95.2917	72.25	60.5
1.152	169.958	98.375	73.4583	62.4583
1.16	176.625	101.625	75.625	64.3333
1.168	184.333	105.917	77.0833	66.375
1.174	191.75	109.958	80.4583	68.0833
[truncated: 995 more rows]

## Sheet: Fig2 I
Fig2 I-1								Fig2 I-2						Fig2 I-3								Fig2 I-4
[truncated: 109 more rows]

[truncated: 26 more sheets: Fig3 E1, Fig3 E2, Fig3 F, Fig3 J, Fig3 L, Fig4 C, Fig4 D, Fig4 E, Fig4 G, Fig4 J, SI S2, SI S3, SI S7, SI S8, SI S11, SI S14, SI S15, SI S16, SI S17, SI S18 …]
